# Supplementary material for: A dynamic, modifiable model for estimating cost‐effectiveness of smoking cessation interventions in pregnancy: application to an RCT of self‐help delivered by text message
Source: Addiction. 2018 Dec 5;114(2):353–65. doi: 10.1111/add.14476 (PMC6519118; doi:10.1111/add.14476)
Supplement: Supplementary file 1 — Appendix S1 Technical summary of methods. [file ADD-114-353-s001.xlsx]

## Sheet: Within-pregnancy decision tree
							Mother(DEAD|ECTOPIC) - Infant(FOETUS LOST)
		Mother(ECTOPIC) - Infant(FOETUS LOST)					Mother(ALIVE|ECTOPIC) - Infant(FOETUS LOST)
							Mother(DEAD|MISCARRIAGE) - Infant(FOETUS LOST)
		Mother(MISCARRIAGE) - Infant(FOETUS LOST)					Mother(ALIVE|MISCARRIAGE) - Infant(FOETUS LOST)
							Mother (DEAD|ABRUPTION) - Infant(STILLBORN|LBW|PREMATURE)
						Mother (DEAD|ABRUPTION) - Infant(LBW|PREMATURE)	Mother (DEAD|ABRUPTION) - Infant(LIVEBORN|LBW|PREMATURE)
					Mother(DEAD|ABRUPTION) - Infant(PREMATURE)
						Mother(DEAD|ABRUPTION) - Infant(NBW|PREMATURE)	Mother (DEAD|ABRUPTION) - Infant(STILLBORN|NBW|PREMATURE)
				Mother(ABRUPTION) - Infant(PREMATURE)			Mother (DEAD|ABRUPTION) - Infant(LIVEBORN|NBW|PREMATURE)
							Mother (ALIVE|ABRUPTION) - Infant(STILLBORN|LBW|PREMATURE)
						Mother (ALIVE|ABRUPTION) - Infant(LBW|PREMATURE)	Mother (ALIVE|ABRUPTION) - Infant(LIVEBORN|LBW|PREMATURE)
					Mother(ALIVE|ABRUPTION) - Infant(PREMATURE)
						Mother(ALIVE|ABRUPTION) - Infant(NBW|PREMATURE)	Mother (ALIVE|ABRUPTION) - Infant(STILLBORN|NBW|PREMATURE)
			Mother(ABRUPTION) - Infant(VIABLE FOETUS)				Mother (ALIVE|ABRUPTION) - Infant(LIVEBORN|NBW|PREMATURE)
							Mother (DEAD|ABRUPTION) - Infant(STILLBORN|LBW|FULL GESTATION)
						Mother (DEAD|ABRUPTION) - Infant(LBW|FULL GESTATION)	Mother (DEAD|ABRUPTION) - Infant(LIVEBORN|LBW|FULL GESTATION)
					Mother(DEAD|ABRUPTION) - Infant(FULL GESTATION)
						Mother(DEAD|ABRUPTION) - Infant(NBW|FULL GESTATION)	Mother (DEAD|ABRUPTION) - Infant(STILLBORN|NBW|FULL GESTATION)
							Mother (DEAD|ABRUPTION) - Infant(LIVEBORN|NBW|FULL GESTATION)
				Mother(ABRUPTION) - Infant(FULL GESTATION)			Mother (ALIVE|ABRUPTION) - Infant(STILLBORN|LBW|FULL GESTATION)
						Mother (ALIVE|ABRUPTION) - Infant(LBW|FULL GESTATION)	Mother (ALIVE|ABRUPTION) - Infant(LIVEBORN|LBW|FULL GESTATION)
					Mother(ALIVE|ABRUPTION) - Infant(FULL GESTATION)
	Mother(QUITS SMOKING DURING PREGNANCY) - Infant()					Mother(ALIVE|ABRUPTION) - Infant(NBW|FULL GESTATION)	Mother (ALIVE|ABRUPTION) - Infant(STILLBORN|NBW|FULL GESTATION)
							Mother (ALIVE|ABRUPTION) - Infant(LIVEBORN|NBW|FULL GESTATION)
							Mother (DEAD|PREVIA) - Infant(STILLBORN|LBW|PREMATURE)
						Mother (DEAD|PREVIA) - Infant(LBW|PREMATURE)	Mother (DEAD|PREVIA) - Infant(LIVEBORN|LBW|PREMATURE)
					Mother(DEAD|PREVIA) - Infant(PREMATURE)
						Mother(DEAD|PREVIA) - Infant(NBW|PREMATURE)	Mother (DEAD|PREVIA) - Infant(STILLBORN|NBW|PREMATURE)
				Mother(PREVIA) - Infant(PREMATURE)			Mother (DEAD|PREVIA) - Infant(LIVEBORN|NBW|PREMATURE)
							Mother (ALIVE|PREVIA) - Infant(STILLBORN|LBW|PREMATURE)
						Mother (ALIVE|PREVIA) - Infant(LBW|PREMATURE)	Mother (ALIVE|PREVIA) - Infant(LIVEBORN|LBW|PREMATURE)
					Mother(ALIVE|PREVIA) - Infant(PREMATURE)
						Mother(ALIVE|PREVIA) - Infant(NBW|PREMATURE)	Mother (ALIVE|PREVIA) - Infant(STILLBORN|NBW|PREMATURE)
			Mother(PREVIA) - Infant(VIABLE FOETUS)				Mother (ALIVE|PREVIA) - Infant(LIVEBORN|NBW|PREMATURE)
							Mother (DEAD|PREVIA) - Infant(STILLBORN|LBW|FULL GESTATION)
						Mother (DEAD|PREVIA) - Infant(LBW|FULL GESTATION)	Mother (DEAD|PREVIA) - Infant(LIVEBORN|LBW|FULL GESTATION)
					Mother(DEAD|PREVIA) - Infant(FULL GESTATION)
						Mother(DEAD|PREVIA) - Infant(NBW|FULL GESTATION)	Mother (DEAD|PREVIA) - Infant(STILLBORN|NBW|FULL GESTATION)
							Mother (DEAD|PREVIA) - Infant(LIVEBORN|NBW|FULL GESTATION)
				Mother(PREVIA) - Infant(FULL GESTATION)			Mother (ALIVE|PREVIA) - Infant(STILLBORN|LBW|FULL GESTATION)
						Mother (ALIVE|PREVIA) - Infant(LBW|FULL GESTATION)	Mother (ALIVE|PREVIA) - Infant(LIVEBORN|LBW|FULL GESTATION)
					Mother(ALIVE|PREVIA) - Infant(FULL GESTATION)
						Mother(ALIVE|PREVIA) - Infant(NBW|FULL GESTATION)	Mother (ALIVE|PREVIA) - Infant(STILLBORN|NBW|FULL GESTATION)
		Mother(NO FOETAL LOSS) - Infant(VIABLE FOETUS)					Mother (ALIVE|PREVIA) - Infant(LIVEBORN|NBW|FULL GESTATION)
							Mother (DEAD|PRE-ECLAMPSIA) - Infant(STILLBORN|LBW|PREMATURE)
						Mother (DEAD|PRE-ECLAMPSIA) - Infant(LBW|PREMATURE)	Mother (DEAD|PRE-ECLAMPSIA) - Infant(LIVEBORN|LBW|PREMATURE)
					Mother(DEAD|PRE-ECLAMPSIA) - Infant(PREMATURE)
						Mother(DEAD|PRE-ECLAMPSIA) - Infant(NBW|PREMATURE)	Mother (DEAD|PRE-ECLAMPSIA) - Infant(STILLBORN|NBW|PREMATURE)
				Mother(PRE-ECLAMPSIA) - Infant(PREMATURE)			Mother (DEAD|PRE-ECLAMPSIA) - Infant(LIVEBORN|NBW|PREMATURE)
							Mother (ALIVE|PRE-ECLAMPSIA) - Infant(STILLBORN|LBW|PREMATURE)
						Mother (ALIVE|PRE-ECLAMPSIA) - Infant(LBW|PREMATURE)	Mother (ALIVE|PRE-ECLAMPSIA) - Infant(LIVEBORN|LBW|PREMATURE)
					Mother(ALIVE|PRE-ECLAMPSIA) - Infant(PREMATURE)
						Mother(ALIVE|PRE-ECLAMPSIA) - Infant(NBW|PREMATURE)	Mother (ALIVE|PRE-ECLAMPSIA) - Infant(STILLBORN|NBW|PREMATURE)
			Mother(PRE-ECLAMPSIA) - Infant(VIABLE FOETUS)				Mother (ALIVE|PRE-ECLAMPSIA) - Infant(LIVEBORN|NBW|PREMATURE)
							Mother (DEAD|PRE-ECLAMPSIA) - Infant(STILLBORN|LBW|FULL GESTATION)
						Mother (DEAD|PRE-ECLAMPSIA) - Infant(LBW|FULL GESTATION)	Mother (DEAD|PRE-ECLAMPSIA) - Infant(LIVEBORN|LBW|FULL GESTATION)
					Mother(DEAD|PRE-ECLAMPSIA) - Infant(FULL GESTATION)
						Mother(DEAD|PRE-ECLAMPSIA) - Infant(NBW|FULL GESTATION)	Mother (DEAD|PRE-ECLAMPSIA) - Infant(STILLBORN|NBW|FULL GESTATION)
							Mother (DEAD|PRE-ECLAMPSIA) - Infant(LIVEBORN|NBW|FULL GESTATION)
				Mother(PRE-ECLAMPSIA) - Infant(FULL GESTATION)			Mother (ALIVE|PRE-ECLAMPSIA) - Infant(STILLBORN|LBW|FULL GESTATION)
						Mother (ALIVE|PRE-ECLAMPSIA) - Infant(LBW|FULL GESTATION)	Mother (ALIVE|PRE-ECLAMPSIA) - Infant(LIVEBORN|LBW|FULL GESTATION)
					Mother(ALIVE|PRE-ECLAMPSIA) - Infant(FULL GESTATION)
						Mother(ALIVE|PRE-ECLAMPSIA) - Infant(NBW|FULL GESTATION)	Mother (ALIVE|PRE-ECLAMPSIA) - Infant(STILLBORN|NBW|FULL GESTATION)
							Mother (ALIVE|PRE-ECLAMPSIA) - Infant(LIVEBORN|NBW|FULL GESTATION)
Mother(SMOKING AT CONCEPTION) - Infant()							Mother (DEAD|NO COMPLICATION) - Infant(STILLBORN|LBW|PREMATURE)
						Mother (DEAD|NO COMPLICATION) - Infant(LBW|PREMATURE)	Mother (DEAD|NO COMPLICATION) - Infant(LIVEBORN|LBW|PREMATURE)
					Mother(DEAD|NO COMPLICATION) - Infant(PREMATURE)
						Mother(DEAD|NO COMPLICATION) - Infant(NBW|PREMATURE)	Mother (DEAD|NO COMPLICATION) - Infant(STILLBORN|NBW|PREMATURE)
				Mother(NO COMPLICATION) - Infant(PREMATURE)			Mother (DEAD|NO COMPLICATION) - Infant(LIVEBORN|NBW|PREMATURE)
							Mother (ALIVE|NO COMPLICATION) - Infant(STILLBORN|LBW|PREMATURE)
						Mother (ALIVE|NO COMPLICATION) - Infant(LBW|PREMATURE)	Mother (ALIVE|NO COMPLICATION) - Infant(LIVEBORN|LBW|PREMATURE)
					Mother(ALIVE|NO COMPLICATION) - Infant(PREMATURE)
						Mother(ALIVE|NO COMPLICATION) - Infant(NBW|PREMATURE)	Mother (ALIVE|NO COMPLICATION) - Infant(STILLBORN|NBW|PREMATURE)
							Mother (ALIVE|NO COMPLICATION) - Infant(LIVEBORN|NBW|PREMATURE)
			Mother(NO COMPLICATION) - Infant(VIABLE FOETUS)				Mother (DEAD|NO COMPLICATION) - Infant(STILLBORN|LBW|FULL GESTATION)
						Mother (DEAD|NO COMPLICATION) - Infant(LBW|FULL GESTATION)	Mother (DEAD|NO COMPLICATION) - Infant(LIVEBORN|LBW|FULL GESTATION)
					Mother(DEAD|NO COMPLICATION) - Infant(FULL GESTATION)
						Mother(DEAD|NO COMPLICATION) - Infant(NBW|FULL GESTATION)	Mother (DEAD|NO COMPLICATION) - Infant(STILLBORN|NBW|FULL GESTATION)
							Mother (DEAD|NO COMPLICATION) - Infant(LIVEBORN|NBW|FULL GESTATION)
				Mother(NO COMPLICATION) - Infant(FULL GESTATION)			Mother (ALIVE|NO COMPLICATION) - Infant(STILLBORN|LBW|FULL GESTATION)
						Mother (ALIVE|NO COMPLICATION) - Infant(LBW|FULL GESTATION)	Mother (ALIVE|NO COMPLICATION) - Infant(LIVEBORN|LBW|FULL GESTATION)
					Mother(ALIVE|NO COMPLICATION) - Infant(FULL GESTATION)
						Mother(ALIVE|NO COMPLICATION) - Infant(NBW|FULL GESTATION)	Mother (ALIVE|NO COMPLICATION) - Infant(STILLBORN|NBW|FULL GESTATION)
							Mother (ALIVE|NO COMPLICATION) - Infant(LIVEBORN|NBW|FULL GESTATION)
							Mother(DEAD|ECTOPIC) - Infant(FOETUS LOST)
		Mother(ECTOPIC) - Infant(FOETUS LOST)					Mother(ALIVE|ECTOPIC) - Infant(FOETUS LOST)
							Mother(DEAD|MISCARRIAGE) - Infant(FOETUS LOST)
		Mother(MISCARRIAGE) - Infant(FOETUS LOST)					Mother(ALIVE|MISCARRIAGE) - Infant(FOETUS LOST)
							Mother (DEAD|ABRUPTION) - Infant(STILLBORN|LBW|PREMATURE)
						Mother (DEAD|ABRUPTION) - Infant(LBW|PREMATURE)	Mother (DEAD|ABRUPTION) - Infant(LIVEBORN|LBW|PREMATURE)
					Mother(DEAD|ABRUPTION) - Infant(PREMATURE)
						Mother(DEAD|ABRUPTION) - Infant(NBW|PREMATURE)	Mother (DEAD|ABRUPTION) - Infant(STILLBORN|NBW|PREMATURE)
				Mother(ABRUPTION) - Infant(PREMATURE)			Mother (DEAD|ABRUPTION) - Infant(LIVEBORN|NBW|PREMATURE)
							Mother (ALIVE|ABRUPTION) - Infant(STILLBORN|LBW|PREMATURE)
						Mother (ALIVE|ABRUPTION) - Infant(LBW|PREMATURE)	Mother (ALIVE|ABRUPTION) - Infant(LIVEBORN|LBW|PREMATURE)
					Mother(ALIVE|ABRUPTION) - Infant(PREMATURE)
						Mother(ALIVE|ABRUPTION) - Infant(NBW|PREMATURE)	Mother (ALIVE|ABRUPTION) - Infant(STILLBORN|NBW|PREMATURE)
			Mother(ABRUPTION) - Infant(VIABLE FOETUS)				Mother (ALIVE|ABRUPTION) - Infant(LIVEBORN|NBW|PREMATURE)
							Mother (DEAD|ABRUPTION) - Infant(STILLBORN|LBW|FULL GESTATION)
						Mother (DEAD|ABRUPTION) - Infant(LBW|FULL GESTATION)	Mother (DEAD|ABRUPTION) - Infant(LIVEBORN|LBW|FULL GESTATION)
					Mother(DEAD|ABRUPTION) - Infant(FULL GESTATION)
						Mother(DEAD|ABRUPTION) - Infant(NBW|FULL GESTATION)	Mother (DEAD|ABRUPTION) - Infant(STILLBORN|NBW|FULL GESTATION)
							Mother (DEAD|ABRUPTION) - Infant(LIVEBORN|NBW|FULL GESTATION)
				Mother(ABRUPTION) - Infant(FULL GESTATION)			Mother (ALIVE|ABRUPTION) - Infant(STILLBORN|LBW|FULL GESTATION)
						Mother (ALIVE|ABRUPTION) - Infant(LBW|FULL GESTATION)	Mother (ALIVE|ABRUPTION) - Infant(LIVEBORN|LBW|FULL GESTATION)
	Mother(SMOKES DURING PREGNANCY) - Infant()				Mother(ALIVE|ABRUPTION) - Infant(FULL GESTATION)
						Mother(ALIVE|ABRUPTION) - Infant(NBW|FULL GESTATION)	Mother (ALIVE|ABRUPTION) - Infant(STILLBORN|NBW|FULL GESTATION)
							Mother (ALIVE|ABRUPTION) - Infant(LIVEBORN|NBW|FULL GESTATION)
							Mother (DEAD|PREVIA) - Infant(STILLBORN|LBW|PREMATURE)
						Mother (DEAD|PREVIA) - Infant(LBW|PREMATURE)	Mother (DEAD|PREVIA) - Infant(LIVEBORN|LBW|PREMATURE)
					Mother(DEAD|PREVIA) - Infant(PREMATURE)
						Mother(DEAD|PREVIA) - Infant(NBW|PREMATURE)	Mother (DEAD|PREVIA) - Infant(STILLBORN|NBW|PREMATURE)
				Mother(PREVIA) - Infant(PREMATURE)			Mother (DEAD|PREVIA) - Infant(LIVEBORN|NBW|PREMATURE)
							Mother (ALIVE|PREVIA) - Infant(STILLBORN|LBW|PREMATURE)
						Mother (ALIVE|PREVIA) - Infant(LBW|PREMATURE)	Mother (ALIVE|PREVIA) - Infant(LIVEBORN|LBW|PREMATURE)
					Mother(ALIVE|PREVIA) - Infant(PREMATURE)
						Mother(ALIVE|PREVIA) - Infant(NBW|PREMATURE)	Mother (ALIVE|PREVIA) - Infant(STILLBORN|NBW|PREMATURE)
			Mother(PREVIA) - Infant(VIABLE FOETUS)				Mother (ALIVE|PREVIA) - Infant(LIVEBORN|NBW|PREMATURE)
							Mother (DEAD|PREVIA) - Infant(STILLBORN|LBW|FULL GESTATION)
						Mother (DEAD|PREVIA) - Infant(LBW|FULL GESTATION)	Mother (DEAD|PREVIA) - Infant(LIVEBORN|LBW|FULL GESTATION)
					Mother(DEAD|PREVIA) - Infant(FULL GESTATION)
						Mother(DEAD|PREVIA) - Infant(NBW|FULL GESTATION)	Mother (DEAD|PREVIA) - Infant(STILLBORN|NBW|FULL GESTATION)
							Mother (DEAD|PREVIA) - Infant(LIVEBORN|NBW|FULL GESTATION)
				Mother(PREVIA) - Infant(FULL GESTATION)			Mother (ALIVE|PREVIA) - Infant(STILLBORN|LBW|FULL GESTATION)
						Mother (ALIVE|PREVIA) - Infant(LBW|FULL GESTATION)	Mother (ALIVE|PREVIA) - Infant(LIVEBORN|LBW|FULL GESTATION)
					Mother(ALIVE|PREVIA) - Infant(FULL GESTATION)
						Mother(ALIVE|PREVIA) - Infant(NBW|FULL GESTATION)	Mother (ALIVE|PREVIA) - Infant(STILLBORN|NBW|FULL GESTATION)
		Mother(NO FOETAL LOSS) - Infant(VIABLE FOETUS)					Mother (ALIVE|PREVIA) - Infant(LIVEBORN|NBW|FULL GESTATION)
							Mother (DEAD|PRE-ECLAMPSIA) - Infant(STILLBORN|LBW|PREMATURE)
						Mother (DEAD|PRE-ECLAMPSIA) - Infant(LBW|PREMATURE)	Mother (DEAD|PRE-ECLAMPSIA) - Infant(LIVEBORN|LBW|PREMATURE)
					Mother(DEAD|PRE-ECLAMPSIA) - Infant(PREMATURE)
						Mother(DEAD|PRE-ECLAMPSIA) - Infant(NBW|PREMATURE)	Mother (DEAD|PRE-ECLAMPSIA) - Infant(STILLBORN|NBW|PREMATURE)
				Mother(PRE-ECLAMPSIA) - Infant(PREMATURE)			Mother (DEAD|PRE-ECLAMPSIA) - Infant(LIVEBORN|NBW|PREMATURE)
							Mother (ALIVE|PRE-ECLAMPSIA) - Infant(STILLBORN|LBW|PREMATURE)
						Mother (ALIVE|PRE-ECLAMPSIA) - Infant(LBW|PREMATURE)	Mother (ALIVE|PRE-ECLAMPSIA) - Infant(LIVEBORN|LBW|PREMATURE)
					Mother(ALIVE|PRE-ECLAMPSIA) - Infant(PREMATURE)
						Mother(ALIVE|PRE-ECLAMPSIA) - Infant(NBW|PREMATURE)	Mother (ALIVE|PRE-ECLAMPSIA) - Infant(STILLBORN|NBW|PREMATURE)
			Mother(PRE-ECLAMPSIA) - Infant(VIABLE FOETUS)				Mother (ALIVE|PRE-ECLAMPSIA) - Infant(LIVEBORN|NBW|PREMATURE)
							Mother (DEAD|PRE-ECLAMPSIA) - Infant(STILLBORN|LBW|FULL GESTATION)
						Mother (DEAD|PRE-ECLAMPSIA) - Infant(LBW|FULL GESTATION)	Mother (DEAD|PRE-ECLAMPSIA) - Infant(LIVEBORN|LBW|FULL GESTATION)
					Mother(DEAD|PRE-ECLAMPSIA) - Infant(FULL GESTATION)
						Mother(DEAD|PRE-ECLAMPSIA) - Infant(NBW|FULL GESTATION)	Mother (DEAD|PRE-ECLAMPSIA) - Infant(STILLBORN|NBW|FULL GESTATION)
							Mother (DEAD|PRE-ECLAMPSIA) - Infant(LIVEBORN|NBW|FULL GESTATION)
				Mother(PRE-ECLAMPSIA) - Infant(FULL GESTATION)			Mother (ALIVE|PRE-ECLAMPSIA) - Infant(STILLBORN|LBW|FULL GESTATION)
						Mother (ALIVE|PRE-ECLAMPSIA) - Infant(LBW|FULL GESTATION)	Mother (ALIVE|PRE-ECLAMPSIA) - Infant(LIVEBORN|LBW|FULL GESTATION)
					Mother(ALIVE|PRE-ECLAMPSIA) - Infant(FULL GESTATION)
						Mother(ALIVE|PRE-ECLAMPSIA) - Infant(NBW|FULL GESTATION)	Mother (ALIVE|PRE-ECLAMPSIA) - Infant(STILLBORN|NBW|FULL GESTATION)
							Mother (ALIVE|PRE-ECLAMPSIA) - Infant(LIVEBORN|NBW|FULL GESTATION)
							Mother (DEAD|NO COMPLICATION) - Infant(STILLBORN|LBW|PREMATURE)
						Mother (DEAD|NO COMPLICATION) - Infant(LBW|PREMATURE)	Mother (DEAD|NO COMPLICATION) - Infant(LIVEBORN|LBW|PREMATURE)
					Mother(DEAD|NO COMPLICATION) - Infant(PREMATURE)
						Mother(DEAD|NO COMPLICATION) - Infant(NBW|PREMATURE)	Mother (DEAD|NO COMPLICATION) - Infant(STILLBORN|NBW|PREMATURE)
				Mother(NO COMPLICATION) - Infant(PREMATURE)			Mother (DEAD|NO COMPLICATION) - Infant(LIVEBORN|NBW|PREMATURE)
							Mother (ALIVE|NO COMPLICATION) - Infant(STILLBORN|LBW|PREMATURE)
						Mother (ALIVE|NO COMPLICATION) - Infant(LBW|PREMATURE)	Mother (ALIVE|NO COMPLICATION) - Infant(LIVEBORN|LBW|PREMATURE)
					Mother(ALIVE|NO COMPLICATION) - Infant(PREMATURE)
						Mother(ALIVE|NO COMPLICATION) - Infant(NBW|PREMATURE)	Mother (ALIVE|NO COMPLICATION) - Infant(STILLBORN|NBW|PREMATURE)
							Mother (ALIVE|NO COMPLICATION) - Infant(LIVEBORN|NBW|PREMATURE)
			Mother(NO COMPLICATION) - Infant(VIABLE FOETUS)				Mother (DEAD|NO COMPLICATION) - Infant(STILLBORN|LBW|FULL GESTATION)
						Mother (DEAD|NO COMPLICATION) - Infant(LBW|FULL GESTATION)	Mother (DEAD|NO COMPLICATION) - Infant(LIVEBORN|LBW|FULL GESTATION)
					Mother(DEAD|NO COMPLICATION) - Infant(FULL GESTATION)
						Mother(DEAD|NO COMPLICATION) - Infant(NBW|FULL GESTATION)	Mother (DEAD|NO COMPLICATION) - Infant(STILLBORN|NBW|FULL GESTATION)
							Mother (DEAD|NO COMPLICATION) - Infant(LIVEBORN|NBW|FULL GESTATION)
				Mother(NO COMPLICATION) - Infant(FULL GESTATION)			Mother (ALIVE|NO COMPLICATION) - Infant(STILLBORN|LBW|FULL GESTATION)
						Mother (ALIVE|NO COMPLICATION) - Infant(LBW|FULL GESTATION)	Mother (ALIVE|NO COMPLICATION) - Infant(LIVEBORN|LBW|FULL GESTATION)
					Mother(ALIVE|NO COMPLICATION) - Infant(FULL GESTATION)
						Mother(ALIVE|NO COMPLICATION) - Infant(NBW|FULL GESTATION)	Mother (ALIVE|NO COMPLICATION) - Infant(STILLBORN|NBW|FULL GESTATION)
							Mother (ALIVE|NO COMPLICATION) - Infant(LIVEBORN|NBW|FULL GESTATION)
