# Supplementary material for: A dynamic, modifiable model for estimating cost‐effectiveness of smoking cessation interventions in pregnancy: application to an RCT of self‐help delivered by text message
Source: Addiction. 2018 Dec 5;114(2):353–65. doi: 10.1111/add.14476 (PMC6519118; doi:10.1111/add.14476)
Supplement: Supplementary file 3 — Appendix S5 ICD‐10 codes and NHS reference costs codes. [file ADD-114-353-s003.xlsx]

## Sheet: ICD10 & HRG codes
Condition/Treatment	ICD-10 Code	HRG currency code	Currency Description	Service Code	Service Description
Antenatal care
Midwife visit		N01A	Community Midwife, Ante Natal Visit	HVM	Health Visiting and Midwifery
Standard ultrascound scan		NZ21Z	Ante-natal Standard Ultrasound Scan
Specialised ultrasound scan		NZ22Z	Ante-natal Specialised Ultrasound Scan
Obstetrician		WF01A	Non-Admitted Face to Face Attendance, Follow-up	501	Obstetrics
		WF01B	Non-Admitted Face to Face Attendance, First	501	Obstetrics
		WF01C	Non-Admitted Non-Face to Face Attendance, Follow-up	501	Obstetrics
		WF01D	Non-Admitted Non-Face to Face Attendance, First	501	Obstetrics
		WF02A	Multiprofessional Non-Admitted Face to Face Attendance, Follow-up	501	Obstetrics
		WF02B	Multiprofessional Non-Admitted Face to Face Attendance, First	501	Obstetrics
		WF02C	Multiprofessional Non-Admitted Non Face to Face Attendance, Follow-up	501	Obstetrics
		WF02D	Multiprofessional Non-Admitted Non Face to Face Attendance, First	501	Obstetrics
Maternal morbidity treatment
Ectopic pregnancy	O00.0, O00.1, O00.2, O00.9	MB08A	Threatened or Spontaneous Miscarriage, with Interventions
		MB08B	Threatened or Spontaneous Miscarriage, without Interventions
Miscarriage	O03	MB08A	Threatened or Spontaneous Miscarriage, with Interventions
		MB08B	Threatened or Spontaneous Miscarriage, without Interventions
Placenta abruption	O45, O45.0, O45.8, O45.9	NZ18A	Ante-Natal Complex Disorders with CC Score 2+
		NZ18B	Ante-Natal Complex Disorders with CC Score 0-1
Placenta previa	O44, O44.0, O44.1	NZ18A	Ante-Natal Complex Disorders with CC Score 2+
		NZ18B	Ante-Natal Complex Disorders with CC Score 0-1
Pre-eclampsia	O140, O141, O142, O14.0 O14.1, O14.9	NZ18A	Ante-Natal Complex Disorders with CC Score 2+
		NZ18B	Ante-Natal Complex Disorders with CC Score 0-1
		NZ19A	Ante-Natal Major Disorders with CC Score 2+
		NZ19B	Ante-Natal Major Disorders with CC Score 0-1
Premature birth	O60, O60.0, O60.1, O60.2	NZ25Z	Labour without Specified Delivery
Maternal delivery
Emergency Caesarean Section		NZ51A	Emergency Caesarean Section with CC Score 4+
		NZ51B	Emergency Caesarean Section with CC Score 2-3
		NZ51C	Emergency Caesarean Section with CC Score 0-1
Caesarean Section		NZ50A	Planned Caesarean Section with CC Score 4+
		NZ50B	Planned Caesarean Section with CC Score 2-3
		NZ50C	Planned Caesarean Section with CC Score 0-1
		NZ51A	Emergency Caesarean Section with CC Score 4+
		NZ51B	Emergency Caesarean Section with CC Score 2-3
		NZ51C	Emergency Caesarean Section with CC Score 0-1
Normal Birth		NZ30A	Normal Delivery with CC Score 2+
		NZ30B	Normal Delivery with CC Score 1
		NZ30C	Normal Delivery with CC Score 0
		NZ31A	Normal Delivery, with Epidural or Induction, with CC Score 2+
		NZ31B	Normal Delivery, with Epidural or Induction, with CC Score 1
		NZ31C	Normal Delivery, with Epidural or Induction, with CC Score 0
		NZ32A	Normal Delivery, with Epidural and Induction, or with Post-Partum Surgical Intervention, with CC Score 2+
		NZ32B	Normal Delivery, with Epidural and Induction, or with Post-Partum Surgical Intervention, with CC Score 1
		NZ32C	Normal Delivery, with Epidural and Induction, or with Post-Partum Surgical Intervention, with CC Score 0
		NZ33A	Normal Delivery, with Epidural or Induction, and with Post-Partum Surgical Intervention, with CC Score 2+
		NZ33B	Normal Delivery, with Epidural or Induction, and with Post-Partum Surgical Intervention, with CC Score 1
		NZ33C	Normal Delivery, with Epidural or Induction, and with Post-Partum Surgical Intervention, with CC Score 0
		NZ34A	Normal Delivery, with Epidural, Induction and Post-Partum Surgical Intervention, with CC Score 2+
		NZ34B	Normal Delivery, with Epidural, Induction and Post-Partum Surgical Intervention, with CC Score 1
		NZ34C	Normal Delivery, with Epidural, Induction and Post-Partum Surgical Intervention, with CC Score 0
		NZ40A	Assisted Delivery with CC Score 2+
		NZ40B	Assisted Delivery with CC Score 1
		NZ40C	Assisted Delivery with CC Score 0
		NZ41A	Assisted Delivery, with Epidural or Induction, with CC Score 2+
		NZ41B	Assisted Delivery, with Epidural or Induction, with CC Score 1
		NZ41C	Assisted Delivery, with Epidural or Induction, with CC Score 0
		NZ42A	Assisted Delivery, with Epidural and Induction, or with Post-Partum Surgical Intervention, with CC Score 2+
		NZ42B	Assisted Delivery, with Epidural and Induction, or with Post-Partum Surgical Intervention, with CC Score 1
		NZ42C	Assisted Delivery, with Epidural and Induction, or with Post-Partum Surgical Intervention, with CC Score 0
		NZ43A	Assisted Delivery, with Epidural or Induction, and with Post-Partum Surgical Intervention, with CC Score 2+
		NZ43B	Assisted Delivery, with Epidural or Induction, and with Post-Partum Surgical Intervention, with CC Score 1
		NZ43C	Assisted Delivery, with Epidural or Induction, and with Post-Partum Surgical Intervention, with CC Score 0
		NZ44A	Assisted Delivery, with Epidural, Induction and Post-Partum Surgical Intervention, with CC Score 2+
		NZ44B	Assisted Delivery, with Epidural, Induction and Post-Partum Surgical Intervention, with CC Score 1
		NZ44C	Assisted Delivery, with Epidural, Induction and Post-Partum Surgical Intervention, with CC Score 0
		NZ50A	Planned Caesarean Section with CC Score 4+
		NZ50B	Planned Caesarean Section with CC Score 2-3
		NZ50C	Planned Caesarean Section with CC Score 0-1
		NZ51A	Emergency Caesarean Section with CC Score 4+
		NZ51B	Emergency Caesarean Section with CC Score 2-3
		NZ51C	Emergency Caesarean Section with CC Score 0-1
Other maternal healthcare
Routine observation		NZ16Z	Ante-natal Routine Observation
Death		EB05A	Cardiac Arrest with CC Score 9+
		EB05B	Cardiac Arrest with CC Score 5-8
		EB05C	Cardiac Arrest with CC Score 0-4
Infant morbidity treatment
Stillbirth	P95	PB04A	Neonatal Diagnoses (Admitted from Other Location or Born in Hospital), with CC Score 6+
		PB04B	Neonatal Diagnoses (Admitted from Other Location or Born in Hospital), with CC Score 4-5
		PB04C	Neonatal Diagnoses (Admitted from Other Location or Born in Hospital), with CC Score 1-3
		PB04D	Neonatal Diagnoses (Admitted from Other Location or Born in Hospital), with CC Score 0
		PB05A	Neonatal Diagnoses (Admitted from Other Hospital Provider), with CC Score 6+
		PB05B	Neonatal Diagnoses (Admitted from Other Hospital Provider), with CC Score 1-5
		PB05C	Neonatal Diagnoses (Admitted from Other Hospital Provider), with CC Score 0
		PB06A	Neonatal Diagnoses (Admitted from Home), with Interventions, with CC Score 6+
		PB06B	Neonatal Diagnoses (Admitted from Home), with Interventions, with CC Score 4-5
		PB06C	Neonatal Diagnoses (Admitted from Home), with Interventions, with CC Score 3
		PB06D	Neonatal Diagnoses (Admitted from Home), with Interventions, with CC Score 2
		PB06E	Neonatal Diagnoses (Admitted from Home), with Interventions, with CC Score 1
		PB06F	Neonatal Diagnoses (Admitted from Home), with Interventions, with CC Score 0
		PB06G	Neonatal Diagnoses (Admitted from Home), without Interventions, with CC Score 6+
		PB06H	Neonatal Diagnoses (Admitted from Home), without Interventions, with CC Score 4-5
		PB06J	Neonatal Diagnoses (Admitted from Home), without Interventions, with CC Score 3
		PB06K	Neonatal Diagnoses (Admitted from Home), without Interventions, with CC Score 2
		PB06L	Neonatal Diagnoses (Admitted from Home), without Interventions, with CC Score 1
		PB06M	Neonatal Diagnoses (Admitted from Home), without Interventions, with CC Score 0
Neonatal care		XA01Z	Neonatal Critical Care, Intensive Care	NEO	Neonatal
		XA02Z	Neonatal Critical Care, High Dependency	NEO	Neonatal
		XA03Z	Neonatal Critical Care, Special Care, without External Carer	NEO	Neonatal
		XA04Z	Neonatal Critical Care, Special Care, with External Carer	NEO	Neonatal
		XA05Z	Neonatal Critical Care, Normal Care	NEO	Neonatal

## Sheet: Summary of calculated costs
Weighted costs from NHS Reference Costs					Gamma distribution fitting
Condtition	Weighted Average Unit Cost	Lower Quartile	Upper Quartile		IQR	r/x	x^2/r^2		α	β
Antenatal care
Community Midwife Visit	55.5125	36.69	59.6		22.91	0.4127	5.87127		10.3091	5.38481
Obstetrician First visit	146.383	97.7897	186.252		88.4627	0.604322	2.73819		4.5928	31.8724
Obstetrician Subsequent visit	113.904	70.4265	150.47		80.0432	0.702726	2.02501		3.28366	34.6881
Standard Ultrasound Scan	110.77	63.435	140.739		77.3037	0.697878	2.05325		3.33568	33.2075
Specialised Ultrasound Scan	131.815	86.5249	153.415		66.8899	0.507454	3.88335		6.68534	19.717
Maternal morbidity treatment
Ectopic pregnancy & Miscarriage	578.075	371.066	667.787		296.721	0.513292	3.79552		6.52499	88.594
Abruption & previa	1202.38	759.194	1484.23		725.033	0.603	2.75021		4.61477	260.55
Pre-eclampsia	657.889	410.815	834.941		424.126	0.644677	2.40611		3.98417	165.126
Premature birth	1224.04	772.309	1452.74		680.433	0.555892	3.23608		5.5034	222.415
Maternal delivery
Normal Birth	2497.05	1964.89	2953.6		988.715	0.395954	6.37839		11.2332	222.292
Emergency Caesarean Section (abruption)	4180.54	3347.52	4960.01		1612.49	0.385713	6.72159		11.8582	352.545
Caesarean Section (previa)	3781.28	3026.71	4452.83		1426.12	0.377152	7.03019		12.4202	304.446
Other maternal healthcare
Routine Observation	345.24	176.576	437.005		260.428	0.754341	1.75738		2.78945	123.766
Death	1630.98	805.425	1899.54		1094.11	0.670831	2.22215		3.64644	447.28
Infant morbidity treatment
Stillbirth	1063.28	537.461	1381.64		844.181	0.793943	1.58643		2.4721	430.111
Neonatal care	670.315	525.426	794.954		269.528	0.402092	6.18514		10.881	61.6042
Length of Neonatal stay by prematurity
<27 weeks	93	76	114		38	0.408602	5.98961		10.5249	8.83619
28-31 weeks	44	33	57		24	0.545455	3.36111		5.73189	7.67635
32-36 weeks	13	8	19		11	0.846154	1.39669		2.11733	6.13981
>37 weeks	4	2	7		5	1.25	0.64		1.25	3.2
Source:
Estimated Neonatal care costs (by length of gestation)
	Mean (£)	SE (£)
Premature (<37 weeks)	15934.5	7127.79
Full gestation (37 weeks or more)	2645.87	2423.44
See next worksheet for bootstrap calculations

## Sheet: Calculation of Neonatal care
	Mean	α	β	Sampled value
Cost of neonatal care	670.32	10.881	61.6042	793.575
Length of stay by prematurity						Number of births by prematurity
<27 weeks	93	10.5249	8.83619	112.355		1814
28-31 weeks	44	5.73189	7.67635	36.5142		5273
32-36 weeks	13	2.11733	6.13981	38.1044		21355	28442	Total number of premature births
>37 weeks	4	1.25	3.2	6.57671		30734
Iteration	Cost Neonatal care	<27 weeks	28-31 weeks	32-36 weeks	37 weeks		Total cost premature	Total cost FG
	793.575	112.355	36.5142	38.1044	6.57671		33762.8	5219.11
1	707.538	156.472	20.229	2.36136	1.36575		10968.9	966.32
2	614.096	100.748	15.3453	14.5178	3.65184		12386.9	2242.58
3	629.992	38.3842	18.4009	5.92092	2.22016		6492.14	1398.68
4	363.127	61.0661	31.6916	14.4192	1.27732		7479.14	463.83
5	954.511	51.3028	23.1951	7.77434	1.50383		12799.5	1435.43
6	862.021	83.8861	97.5735	30.7855	4.61211		40130.8	3975.74
7	492.264	98.1051	36.3373	23.9079	4.32503		15232.8	2129.05
8	414.117	92.8001	44.1821	23.756	9.51235		13229.6	3939.22
9	559.041	94.9343	40.0088	11.2338	2.10728		12246.8	1178.06
10	985.958	108.911	21.3989	1.43545	2.45444		11822.8	2419.97
11	634.221	180.663	57.2317	2.78841	3.2527		15365	2062.93
12	520.637	93.8349	22.6221	28.7454	4.38939		16536.2	2285.28
13	1091.59	114.629	57.4623	9.63045	8.18922		27502.6	8939.31
14	775.508	138.723	28.5261	25.6442	2.23511		25894.6	1733.35
15	641.826	77.8345	42.072	9.89645	1.59828		12961.4	1025.82
16	407.165	70.226	43.4564	4.3998	4.34898		6449.1	1770.76
17	480.999	98.6089	45.3069	6.25844	0.793578		9325.52	381.71
18	821.331	101.755	34.3912	5.44506	0.838778		13924.9	688.914
19	543.418	83.0702	20.8961	1.57921	2.81106		5628.65	1527.58
20	607.593	88.0104	41.3432	3.58297	4.85736		9702.18	2951.3
21	569.743	73.3737	46.2719	1.82477	11.1781		8334.4	6368.66
22	457.632	76.8305	27.3077	28.2062	5.79598		14251.1	2652.43
23	693.181	181.353	43.3035	19.1077	1.28132		23527.5	888.186
24	621.307	100.872	60.1236	9.33954	5.48454		15279.5	3407.59
25	455.847	83.2716	68.269	3.14198	2.54993		9265.9	1162.38
26	865.078	110.336	66.1984	7.98806	0.470558		21893.1	407.07
27	541.389	51.8323	46.5997	9.32607	2.0366		10257.9	1102.59
28	837.277	63.9187	55.6314	4.54389	7.59929		14905.3	6362.71
29	495.479	122.042	30.3414	6.45966	5.08208		9046.92	2518.06
30	650.692	56.5377	36.0016	30.5681	5.19492		21623.6	3380.3
31	550.293	80.7722	39.2912	18.4511	1.20759		14467	664.528
32	582.286	121.797	31.5593	24.4544	0.0477244		18621.5	27.7893
33	963.343	93.719	58.69	13.0294	1.03019		25664.4	992.423
34	420.73	75.0349	32.1202	3.00537	9.05084		5468.26	3807.96
35	879.68	116.053	41.8874	14.4237	3.19293		22869.2	2808.76
36	681.612	82.2134	31.6931	26.7708	2.55699		21279.5	1742.87
37	656.123	149.332	15.4277	8.89393	6.59416		12507.2	4326.58
38	641.779	102.541	28.2098	11.8222	0.0980933		13250.4	62.9542
39	1157.19	74.0676	75.5109	14.0355	6.01243		33861.1	6957.52
40	872.588	129.952	60.3517	17.7052	9.30869		28595.3	8122.65
41	872.665	89.2521	25.4592	11.8194	0.926303		16830.9	808.352
42	425.853	113.024	52.5605	21.0219	0.124856		13941	53.1703
43	581.935	66.8999	22.6416	27.7737	5.68139		17061	3306.2
44	440.797	131.559	59.312	5.3736	9.73736		10324.1	4292.2
45	598.437	78.2783	55.9102	14.7962	2.49034		15839	1490.32
46	381.975	164.674	20.3172	46.108	6.03493		18674.2	2305.19
47	542.529	93.9311	87.1406	5.47009	6.30876		14243.2	3422.69
48	861.287	49.3728	36.0054	8.88502	3.47012		14207.2	2988.77
49	828.867	125	38.327	23.8187	3.51033		27320.9	2909.59
50	418.886	130.501	49.283	12.2373	0.233049		11162.5	97.6211
51	909.649	45.6272	52.1169	19.7716	2.78289		24940.1	2531.45
52	742.744	84.4313	40.1671	6.2389	0.0929758		13009.9	69.0572
53	497.112	73.7541	70.5459	9.5378	0.216138		12400	107.445
54	898.087	105.102	30.1197	29.0943	7.1338		30653.6	6406.77
55	544.177	64.9491	25.146	5.81718	5.86827		7167.9	3193.37
56	511.935	99.3782	41.3017	26.5404	3.16154		17366.2	1618.5
57	914.937	75.1196	42.5647	20.5777	3.56989		25739.5	3266.22
58	670.967	107.379	60.4537	7.17343	7.91104		15729	5308.05
59	865.23	37.6889	38.7985	5.60589	2.64871		11945.2	2291.74
60	918.861	87.3518	10.366	11.1574	2.95694		14582.6	2717.02
61	824.066	61.168	48.8092	9.5156	4.71514		16559.4	3885.59
62	961.162	67.4421	42.5136	7.89407	1.81771		17406.9	1747.11
63	465.612	119.266	20.7833	5.64825	4.61439		7310.41	2148.51
64	675.069	65.0428	27.561	12.7638	2.53225		12719.3	1709.45
65	424.975	89.4043	42.4009	17.6756	6.15311		11403.9	2614.92
66	686.81	107.383	36.6484	23.2182	4.01329		21343.3	2756.37
67	568.21	139.026	38.6594	13.4028	3.23623		14828.8	1838.86
68	621.007	98.5557	50.155	9.81501	3.61679		14254.4	2246.05
69	792.817	69.8584	27.7021	12.5383	7.56952		15067.8	6001.24
70	466.948	57.346	31.4966	18.8997	0.3413		11060.7	159.369
71	980.283	69.8729	22.7515	28.4336	2.55797		29431.2	2507.54
72	799.122	55.2287	51.1341	4.10095	3.92444		12851.1	3136.1
73	726.043	76.4584	64.3324	7.44888	12.4595		16260.6	9046.1
74	702.086	135.848	41.9953	2.40112	6.14907		12815	4317.18
75	312.245	67.431	37.7521	12.1769	5.1495		6383.07	1607.91
76	508.158	122.948	60.2398	8.37033	0.209078		12853.5	106.245
77	481.866	102.47	33.6882	12.1891	6.54622		10568.7	3154.41
78	386.781	109.577	30.9164	14.6428	1.86698		9172.39	722.112
79	812.94	59.7485	52.0439	10.8612	0.490676		17571.1	398.89
80	1036.09	114.562	20.8176	23.9649	10.3136		30211.9	10685.8
81	908.216	103.716	12.415	7.83951	0.578426		13444	525.336
82	753.718	134.933	53.3285	8.03686	10.0031		18486.4	7539.53
83	510.449	92.7946	27.0727	8.77039	0.549808		8944.35	280.649
84	349.007	84.5193	30.7709	18.4598	2.12843		8709.6	742.837
85	685.335	85.939	43.7398	18.3816	1.44529		18772.5	990.507
86	475.958	114.96	43.7205	19.5754	1.64915		14343.2	784.927
87	321.707	83.4278	34.2312	17.9674	2.39393		8093.38	770.145
88	655.268	85.5849	33.3488	4.21875	1.15119		9703.7	754.337
89	510.126	75.5175	27.4415	19.0239	14.2037		12338.7	7245.68
90	546.649	66.0742	56.8604	28.8563	5.27594		19910	2884.09
91	559.733	143.229	81.3419	6.8566	0.170345		16435.7	95.3478
92	667.609	86.7622	79.3566	13.6919	0.244817		20379.5	163.442
93	1197.09	78.7435	52.5317	42.2709	3.73836		55663.7	4475.14
94	407.827	98.3653	24.1332	13.7913	1.07845		8606.24	439.822
95	681.754	67.6362	20.8454	23.7015	0.544134		17707.9	370.965
96	645.289	61.2992	76.1834	18.4506	15.9639		20576.2	10301.3
97	471.168	72.6764	48.6179	18.4283	4.01856		12950.1	1893.42
98	534.054	87.4672	26.2489	30.8909	2.01444		17964.9	1075.82
99	923.259	100.057	21.7449	26.5365	0.0914979		28009.1	84.4763
100	490.899	66.2614	52.8171	7.47675	7.05255		9637.25	3462.09
101	670.14	65.0808	36.8428	2.64168	8.67446		8688.15	5813.11
102	748.178	62.3157	16.4224	32.4862	6.21828		23500.7	4652.38
103	337.68	66.6151	40.433	11.1626	6.19349		6796.11	2091.42
104	1086.73	54.7137	83.4777	12.6784	1.67968		30955.8	1825.36
105	424.115	123.522	31.2565	17.2664	3.18261		11297.2	1349.79
106	1179.41	78.2642	39.2729	8.52652	3.6931		22024.9	4355.67
107	726.21	81.4694	44.6915	31.5794	3.9015		27009.3	2833.31
108	867.471	104.944	36.4418	24.1703	4.20266		27409.5	3645.68
109	517.2	131.534	22.5569	11.7672	1.16824		11071.2	604.211
110	988.544	72.6861	21.6719	14.7157	1.16089		19476.9	1147.6
111	250.433	71.8391	49.311	12.9977	3.1154		5880.89	780.198
112	925.013	104.946	62.9522	26.7755	2.54562		35583.5	2354.74
113	555.036	67.9267	25.4204	3.8624	4.79833		6629.96	2663.24
114	413.375	150.382	9.10126	5.0369	5.76573		6225.57	2383.41
115	789.558	57.8486	19.2325	25.9871	1.96795		21134.1	1553.81
116	559.613	99.1635	62.6894	32.3993	6.71887		23656.6	3759.97
117	484.153	124.98	53.8929	9.04901	0.39918		11986.1	193.264
118	603.701	52.5457	41.6842	9.38334	2.16203		10941.8	1305.22
119	963.983	72.198	70.692	13.1298	0.680177		26575.9	655.679
120	535.168	128.256	38.0925	54.1051	5.27261		29897.5	2821.73
121	711.337	75.7813	36.4546	14.3275	1.03163		15897.8	733.834
122	848.643	71.7804	55.6529	10.0355	3.22266		19035.7	2734.89
123	574.055	80.3984	46.0449	19.5304	1.05504		16261.9	605.653
124	277.15	104.963	29.3682	1.57406	1.51991		3691.9	421.243
125	765.519	106.209	92.0181	24.5111	1.34675		32333.4	1030.96
126	674.202	58.5319	46.7746	10.4589	6.04186		13657.8	4073.43
127	696.667	76.7923	20.5396	7.32263	0.284245		9895.24	198.024
128	927.016	88.6906	31.6902	8.71824	8.17994		16758.3	7582.93
129	520.807	61.3509	23.0751	7.14467	2.20216		7059.69	1146.9
130	480.998	99.8436	56.296	9.85783	4.35692		11643.2	2095.67
131	661.287	95.2419	47.5498	10.9138	8.24142		15265.3	5449.94
132	1040.8	33.5975	59.9086	19.2051	2.54729		28798.2	2651.23
133	649.852	122	38.8998	6.35247	2.76192		12842.7	1794.84
134	788.797	111.13	52.3091	14.4947	1.15898		21824.9	914.199
135	654.917	79.6658	35.9161	10.7904	5.37539		12994.4	3520.43
136	617.927	82.944	50.1848	15.2565	17.368		16096.4	10732.2
137	919.538	112.903	46.7665	6.4593	9.8444		19053.6	9052.29
138	506.366	130.293	34.8288	6.09867	0.339676		9796.2	172
139	573.4	87.0393	24.5205	4.3241	3.36312		7651.39	1928.41
140	895.037	122.706	36.2823	6.43788	2.18106		17351.5	1952.13
141	432.77	49.1668	64.1499	9.84317	4.0478		9702.43	1751.77
142	657.454	33.8956	49.2336	10.3295	1.73792		12521.3	1142.61
143	682.671	69.7038	29.888	15.6117	7.67288		14819.7	5238.05
144	653.476	66.0946	62.4684	5.17995	7.10618		12864.3	4643.72
145	753.085	69.7805	24.4048	5.73719	1.51224		10003	1138.84
146	480.777	124.491	60.1296	10.9057	14.8296		13113.6	7129.71
147	830.59	62.9259	33.0383	25.0024	1.19445		24013.1	992.094
148	534.45	107.407	54.4124	24.9754	6.27483		19074.7	3353.59
149	757.956	178.62	61.0364	15.2065	0.984208		25865.6	745.986
150	697.314	152.388	81.0727	1.11575	5.50231		17842.4	3836.84
151	530.467	109.522	24.9278	5.96496	8.83847		8532.74	4688.52
152	440.035	72.1587	24.3324	21.3578	7.21373		11066.6	3174.29
153	506.945	70.1797	51.3133	32.8651	0.787987		19601.1	399.466
154	785	77.5299	32.6911	23.0683	2.6285		22235.8	2063.37
155	494.623	35.9723	37.53	20.5686	3.56038		12215	1761.05
156	589.337	82.0008	26.792	15.2952	0.687356		12777.4	405.084
157	547.893	99.8301	39.7252	3.04783	0.313875		8777.41	171.97
158	488.972	75.6763	41.6789	5.67841	2.013		8223.09	984.3
159	570.99	127.14	34.7209	1.35449	12.0461		8886.28	6878.2
160	504.008	137.277	13.9609	11.9404	0.907518		10235.8	457.397
161	907.207	92.6788	23.1	26.2587	3.82493		27133.9	3470
162	645.25	118.717	57.5718	18.2281	1.1015		20603.7	710.741
163	746.606	73.2747	18.4842	1.19113	2.98878		6715.41	2231.44
164	742.765	99.2195	31.3783	4.21434	2.53191		11371.5	1880.62
165	1184.16	102.234	40.6366	0.798248	3.20251		17352.2	3792.3
166	567.785	90.2772	18.2911	24.3869	0.884339		15590.9	502.114
167	654.622	99.8481	24.069	13.291	4.04659		13622.5	2648.99
168	629.221	108.021	66.4553	5.33503	2.72442		14607.8	1714.26
169	472.792	92.7841	35.9553	36.9797	6.46224		19076.6	3055.29
170	960.439	61.905	34.8418	5.8527	3.91677		14216.5	3761.82
171	322.992	93.1976	62.0103	29.6032	2.96319		12812.2	957.086
172	1301.8	78.4391	19.7981	8.03126	0.420092		19140.8	546.875
173	862.956	92.7172	16.2861	16.6999	5.46166		18528.9	4713.17
174	446.357	96.7489	45.2594	9.31467	10.0315		9621.28	4477.65
175	637.024	143.278	13.8477	2.38557	6.8121		8597.62	4339.47
176	750.701	104.632	28.1434	22.389	4.15501		21546	3119.17
177	659.076	73.511	47.9575	11.1938	4.76951		14489.2	3143.47
178	1110.69	78.1511	55.2534	12.1779	2.49767		27069.2	2774.14
179	419.888	89.8706	48.434	16.7288	2.16114		11451	907.437
180	304.444	137.017	65.234	11.7245	2.62199		9022.47	798.25
181	717.914	130.71	44.1859	8.30708	2.05349		16343.7	1474.23
182	982.511	122.204	30.6307	3.65399	5.3656		15932.7	5271.76
183	556.896	125.871	72.9818	8.33587	10.7382		15491.3	5980.06
184	897.571	108.333	79.9398	10.2157	0.519857		26388.6	466.609
185	262.693	89.8315	34.4034	10.0663	0.700226		5166.02	183.944
186	489.394	102.91	85.2913	12.4132	13.5209		15511.9	6617.06
187	654.011	144.97	34.4237	8.72815	3.73693		14506.8	2443.99
188	582.867	127.871	40.7494	15.5691	1.88668		15970.5	1099.68
189	536.267	100.894	28.1669	5.34706	4.20565		8404.17	2255.35
190	768.257	76.0151	33.0363	21.8271	1.10973		21020.5	852.561
191	546.793	116.183	44.4237	26.8578	0.99892		19581.4	546.202
192	935.359	96.7187	32.1406	11.3655	1.33785		19325.3	1251.37
193	694.611	81.1706	28.5668	25.3367	20.5405		20488.6	14267.7
194	510.528	97.6899	32.1743	24.6734	11.2022		15683.9	5719.04
195	604.976	107.461	37.2748	21.7388	3.46459		18201.5	2095.99
196	748.238	169.139	31.6478	11.5173	5.41925		18932.1	4054.89
197	856.743	186.492	47.2169	19.2432	3.77045		30068.5	3230.31
198	661.471	55.6795	22.671	14.6622	1.78224		12411.2	1178.9
199	516.3	151.971	78.398	29.2363	2.46053		23842	1270.37
200	502.368	137.823	43.9332	10.0424	6.08604		12295.6	3057.43
201	436.45	58.5442	46.4743	11.6007	2.61296		9191.67	1140.43
202	806.675	194.403	28.2107	12.8596	12.5827		22009.6	10150.2
203	409.943	90.1594	26.1247	9.34585	0.905516		7219.41	371.21
204	1113.53	76.8581	55.5757	4.89586	4.63543		21024.9	5161.69
205	426.957	69.1431	34.0745	6.12043	9.03631		6542.04	3858.12
206	599.384	143.241	31.3321	8.09538	5.69105		12600.7	3411.12
207	450.844	55.6258	39.6366	9.5037	6.36417		8129.54	2869.25
208	402.982	59.999	29.0595	18.9151	3.34863		9436.29	1349.44
209	661.23	76.6698	37.7159	15.9377	1.34033		15769.5	886.267
210	618.37	147.183	54.6462	6.47538	1.3229		15076	818.04
211	467.819	115.535	34.454	5.87616	1.64564		8499.46	769.859
212	927.549	104.531	63.4651	9.63109	1.14762		23804.8	1064.47
213	998.476	72.8346	39.3912	4.16241	5.18924		15050.5	5181.33
214	646.83	63.3123	32.3009	6.58837	5.25268		9685.07	3397.59
215	422.947	117.693	61.8595	14.3588	8.35446		12585.1	3533.5
216	824.266	85.9854	28.0332	12.1528	11.7212		16325.3	9661.37
217	776.816	65.4095	40.9533	2.79878	3.42092		10771.1	2657.42
218	680.339	134.53	37.7486	4.30379	1.24311		12797.2	845.734
219	1036	76.5364	56.5975	3.69171	0.623019		18799.5	645.451
220	480.177	88.2153	77.5847	19.4578	5.93091		16623.5	2847.88
221	840.047	67.2784	68.9631	13.8906	2.71103		23106.1	2277.4
222	853.275	137.876	63.4726	16.3021	2.9499		27988.3	2517.07
223	552.196	73.2113	52.3469	26.8503	6.27339		19069.6	3464.14
224	578.954	97.2266	51.4924	15.6566	11.7839		15922.9	6822.32
225	615.473	79.4043	52.1943	24.0185	8.23972		20171.9	5071.32
226	605.501	60.3368	88.1182	4.10691	5.536		14089.1	3352.05
227	386.635	83.0174	32.8188	11.771	0.148806		7816.67	57.5335
228	551.308	53.1394	71.0132	13.8644	5.14875		14865.7	2838.55
229	499.446	85.1138	41.7176	10.594	6.07577		10546.8	3034.52
230	665.27	123.228	47.5912	7.15849	4.25412		14674.1	2830.14
231	488.232	109.169	32.0652	15.9024	4.84289		12131.3	2364.45
232	210.105	80.5284	23.2156	6.41524	2.67296		2995.43	561.603
233	385.086	111.098	39.899	20.5759	5.7361		11526.3	2208.89
234	1050.23	115.615	28.8821	4.43937	1.7813		16868.3	1870.77
235	663.025	124.622	64.2158	15.1589	5.28295		20709.7	3502.73
236	419.271	91.8221	48.7654	14.6758	7.58313		10865.9	3179.39
237	829.191	92.1582	67.2231	25.9114	1.84123		31339.7	1526.73
238	416.78	75.9694	42.0554	10.6804	0.672441		8611.2	280.26
239	1062.93	80.8326	41.1921	3.07303	2.68314		16049.7	2851.98
240	371.7	88.3557	33.18	6.51654	5.46659		6199.75	2031.93
241	528.228	84.76	36.5719	4.97749	0.516779		8411.17	272.977
242	564.114	44.292	46.6153	5.34985	3.49402		8734.7	1971.02
243	830.254	100.567	24.807	12.1832	3.19186		16738.4	2650.05
244	756.419	125.708	35.7918	8.90093	2.71982		16139.1	2057.32
245	560.225	89.2809	21.2473	6.00062	11.0438		7920.9	6187.02
246	534.141	92.9471	38.7919	7.10727	0.665366		9858.21	355.399
247	702.283	105.696	38.9316	3.57587	0.382526		11688.6	268.641
248	702.461	70.0069	20.0473	21.1218	4.08307		16887.4	2868.2
249	775.023	148.614	17.6015	15.2857	1.96879		18770	1525.86
250	880.514	72.8442	33.1916	15.5291	12.1336		19775.6	10683.8
251	704.259	85.3294	47.1927	15.2313	0.97966		18048.4	689.934
252	614.599	78.1686	44.9225	37.8184	3.22405		25634.3	1981.5
253	677.972	96.0667	46.3024	11.313	7.24329		15732.6	4910.75
254	761.061	88.1177	31.0024	20.5834	6.54219		20413.4	4979
255	968.102	116.971	74.9376	2.02455	6.2904		22143.8	6089.74
256	591.328	187.156	56.2525	7.33116	6.19455		16480.3	3663.01
257	498.307	74.9992	37.1819	24.7876	0.19989		15092.7	99.6069
258	401.607	81.9682	66.4796	42.2989	4.52226		19804	1816.17
259	769.449	114.58	43.0728	8.60608	1.87416		16739.3	1442.07
260	643.046	96.8406	28.431	29.6201	5.80938		21662.2	3735.7
261	418.385	101.657	71.2437	9.43493	0.555104		11202.6	232.247
262	525.151	90.5215	8.13044	4.57303	10.3046		5626.6	5411.48
263	537.248	89.7939	42.0361	7.37257	1.54025		10237.7	827.494
264	421.255	61.2282	46.567	11.2872	4.19974		8851.88	1769.16
265	532.574	90.3087	25.9449	6.97542	8.25666		8418.49	4397.29
266	677.929	106.836	34.9857	12.7471	0.953792		15504.8	646.603
267	815.512	75.951	69.5758	7.76726	2.03713		19225.6	1661.3
268	720.927	103.737	37.0959	17.8102	6.09256		19368.4	4392.29
269	683.967	113.881	28.8739	24.4189	4.05071		21169.2	2770.55
270	601.529	103.826	41.5942	29.6826	0.0853556		22027.8	51.3439
271	526.417	98.4185	18.4214	5.44047	14.3456		7252.51	7551.76
272	971.893	69.809	62.7298	8.07063	1.54256		21519.4	1499.2
273	495.052	60.9064	44.5776	9.51993	7.31661		9552.93	3622.1
274	560.256	73.838	47.7899	13.2887	1.89326		13192.2	1060.71
275	742.964	98.732	38.5058	6.1367	4.20892		13405.6	3127.07
276	437.444	127.896	51.7835	28.0265	6.51398		16973	2849.5
277	573.098	106.326	42.2684	8.44197	8.2306		12010	4716.95
278	745.855	139.957	28.2923	4.70477	4.30297		13204.6	3209.39
279	843.057	72.6463	33.9644	5.98879	3.79976		13005.6	3203.41
280	887.917	110.983	27.1189	11.4133	4.92406		18358.1	4372.16
281	779.001	99.6673	41.3727	3.61413	7.25678		13040.9	5653.04
282	753.856	83.5232	41.3319	19.7915	13.5066		20994.7	10182.1
283	585.805	96.5182	45.4307	22.8016	3.19038		18569.1	1868.94
284	464.656	101.644	47.0711	11.635	1.12656		11126.4	523.464
285	561.234	89.6975	45.502	2.14822	2.11492		8850.42	1186.96
286	864.186	42.7827	64.266	23.1035	6.00655		27645.2	5190.77
287	280.316	125.335	39.3053	2.91536	2.15382		4897.02	603.752
288	733.46	130.676	44.5878	19.7072	3.73967		23028.7	2742.9
289	651.607	62.5475	33.9625	14.6123	1.19018		13851.2	775.53
290	722.376	68.4604	26.7603	9.84985	0.940291		12080.3	679.243
291	986.437	119.921	56.3004	7.97307	1.47963		23746.1	1459.56
292	410.357	70.6741	44.5408	23.3354	6.84534		12428.1	2809.03
293	687.39	106.749	65.8841	15.378	0.0761134		21012.9	52.3196
294	746.19	101.579	36.1693	5.95334	3.43006		13173.3	2559.48
295	596.926	105.517	38.6481	14.8196	7.75451		14936.2	4628.86
296	396.553	124.997	59.1413	4.68836	3.24281		8905.31	1285.95
297	687.738	89.449	29.5676	7.36537	15.1517		11496.7	10420.4
298	630.179	105.47	43.1529	9.72555	0.0805724		13882.4	50.775
299	492.156	138.213	43.464	27.4213	1.31745		18437	648.389
300	628.891	71.3395	42.221	22.957	2.70274		18624.1	1699.73
301	312.408	57.6136	40.8381	3.15933	0.542106		4254.31	169.358
302	340.28	61.6674	49.4933	31.0892	0.205524		12403.7	69.9355
303	907.921	176.079	51.3435	4.57212	4.08177		21955.2	3705.92
304	528.152	72.0978	42.8356	24.3286	0.689831		16270.5	364.335
305	448.539	95.3091	45.9467	27.2767	5.15772		15733.4	2313.44
306	620.475	79.6582	58.726	6.67807	0.413519		13018.9	256.578
307	572.979	178.872	55.9255	3.73123	4.75935		14082.7	2727.01
308	748.958	79.3488	26.9688	11.8771	1.94313		14213.9	1455.32
309	594.474	127.255	12.5838	10.7862	7.71131		11026.1	4584.18
310	680.904	100.962	46.1159	8.79238	5.79859		14701	3948.29
311	520.979	91.8505	40.889	23.6892	7.50684		16267.7	3910.91
312	562.881	77.5324	69.6234	19.0831	5.28067		18114	2972.39
313	921.662	89.7395	54.1242	5.8173	2.48507		18549	2290.4
314	602.925	57.3043	28.4419	2.91916	9.16355		6704.28	5524.93
315	1096.48	78.1825	48.2725	3.62922	1.21823		18268.3	1335.77
316	342.983	107.363	82.8998	12.5594	0.479899		10854.2	164.597
317	566.795	89.2411	52.616	0.663105	2.67744		9037.16	1517.56
318	731.72	73.8065	87.8539	16.3192	3.31284		24328.1	2424.07
319	562.068	50.2619	41.7895	16.2387	0.150287		13009.4	84.4714
320	854.794	111.756	74.7867	22.4889	4.61644		32377.8	3946.1
321	729.359	50.8185	100.422	7.42899	0.671236		20011.2	489.572
322	844.208	116.556	25.5964	12.0582	2.62095		17925	2212.63
323	368.48	62.7812	68.8296	18.3823	1.44766		11263.2	533.435
324	820.784	57.8157	52.0054	9.0654	2.99688		16526.9	2459.79
325	1124.98	72.1757	50.3544	8.57911	4.18226		22927.3	4704.98
326	420.543	82.2769	33.422	9.27011	9.59555		7739.69	4035.34
327	1331.61	101.409	22.2506	14.2207	15.1504		28323.6	20174.4
328	678.995	107.81	35.8667	4.77265	15.1031		11616.9	10254.9
329	755.546	101.946	17.5392	7.67419	4.53305		11722.8	3424.92
330	816.099	128.514	45.7489	5.394	1.45505		16916.1	1187.47
331	576.045	199.294	25.1226	14.8459	14.6328		16426	8429.15
332	503.917	97.1067	62.1299	14.7238	0.872551		14496.2	439.693
333	500.681	187.2	78.5687	1.28932	2.65036		13755.6	1326.99
334	392.367	60.1299	39.8675	12.6888	5.54714		8142.92	2176.51
335	845.928	87.948	35.364	31.3577	1.88391		30207.9	1593.65
336	455.052	59.6288	37.4697	3.99907	0.714835		6258.04	325.287
337	433.071	123.569	66.3319	10.2062	1.38795		12057.5	601.081
338	723.645	114.831	29.9877	30.5399	1.17987		25916.2	853.81
339	766.065	69.8963	25.5271	4.6485	13.2555		9714.26	10154.6
340	489.004	80.9345	82.209	10.4611	0.037524		13818	18.3494
341	653.693	112.307	37.8175	4.04813	4.78815		11252.3	3129.98
342	531.594	78.1482	24.2327	16.5353	1.01602		11637.6	540.11
343	402.015	76.9135	78.3277	6.43054	0.695697		9750.96	279.68
344	491.446	57.5817	26.4549	16.6535	1.56229		10360.1	767.782
345	1226.99	113.079	98.0296	19.8048	2.29007		49394	2809.89
346	748.317	56.4329	41.5209	5.61784	2.65028		11610.1	1983.25
347	685.512	78.0172	42.3004	11.3465	2.47515		14627	1696.75
348	849.598	70.4398	79.8571	9.10152	4.66553		22201.1	3963.83
349	534.19	98.8468	41.0122	16.2138	0.973061		13932.5	519.799
350	788.365	107.399	50.0442	7.52639	1.19323		17169.6	940.704
351	797.356	66.3819	48.5765	2.52867	6.34758		12070.5	5061.28
352	369.54	73.748	35.9912	27.4695	2.48732		11825.6	919.164
353	693.335	53.5258	43.7969	5.0538	5.61941		10627.5	3896.13
354	531.702	106.292	53.8085	27.178	7.15559		19758.6	3804.65
355	459.253	96.2124	82.8352	6.76431	1.35781		12203.5	623.579
356	665.838	82.2073	35.5754	5.99191	2.05035		10878.1	1365.2
357	853.598	85.1438	22.0932	3.17558	5.62179		10166.9	4798.75
358	305.51	83.6065	38.6567	14.4205	16.1165		7126.44	4923.75
359	281.942	113.43	34.9031	27.5445	4.29805		9694.99	1211.8
360	692.123	148.222	19.9226	22.9106	8.62944		21005.2	5972.63
361	957.747	68.1769	56.077	18.5815	2.84803		27483.6	2727.69
362	620.343	72.7117	47.0565	15.1841	0.877561		15361	544.389
363	791.508	107.609	20.8757	16.4381	0.907566		18264.5	718.345
364	559.8	58.6181	54.6707	7.77203	5.78157		11033.5	3236.52
365	419.893	193.177	58.3229	25.207	5.97356		17660.4	2508.25
366	739.271	82.3186	10.8944	3.18401	1.41931		7141.8	1049.25
367	454.43	54.4452	38.1136	6.14927	0.264857		6887.13	120.359
368	627.411	116.877	9.66631	15.8612	0.173595		13273.1	108.915
369	533.893	56.9019	63.9644	12.7532	1.1867		13381.1	633.571
370	499.334	74.3154	23.755	18.3999	5.2959		11464.2	2644.42
371	425.057	45.1984	36.0288	2.97347	3.183		5013.46	1352.96
372	919.817	91.5977	24.5066	7.09378	1.40451		14451.8	1291.89
373	599.025	129.874	21.8991	24.3777	5.783		18358.1	3464.16
374	678.543	85.0019	26.7488	9.59719	5.3455		11933	3627.15
375	506.718	84.4921	44.1239	10.5486	3.03924		10889	1540.04
376	628.891	43.0335	22.0092	5.28482	2.19918		6787.63	1383.05
377	622.916	106.514	50.4284	17.0667	0.470027		18037.5	292.787
378	1001.42	89.967	13.4426	10.1935	2.04169		15906.2	2044.58
379	552.268	118.408	82.2369	18.7621	1.05789		20370.6	584.238
380	471.528	149.908	51.9099	8.05272	0.511737		11897.1	241.298
381	907.577	99.6281	28.0214	10.6886	4.07276		17765.4	3696.35
382	536.777	60.6738	20.4924	18.5068	0.283886		11575.2	152.383
383	728.563	85.1376	49.6454	22.2262	2.04981		22820	1493.41
384	506.58	65.8527	29.9723	17.004	4.87501		11410.1	2469.59
385	609.412	99.3272	43.3961	1.79098	5.42879		9583.07	3308.37
386	604.364	69.5631	52.4236	17.3288	2.52511		16418.5	1526.08
387	406.131	69.2998	91.9084	5.61645	4.92621		10427.9	2000.69
388	1081.03	96.7257	34.1299	17.4491	8.54548		27672.1	9237.96
389	690.871	70.1929	46.0509	30.1739	4.93217		24643.2	3407.49
390	712.718	103.321	39.7473	8.99102	1.33418		14759.9	950.894
391	555.586	126.287	47.3258	16.1901	10.8061		16103.3	6003.74
392	246.581	159.29	49.4258	3.97811	0.403663		5501.1	99.5358
393	592.646	130	19.4461	6.36924	3.6386		9884.53	2156.4
394	579.629	124.37	42.6824	3.31602	3.46584		10627.5	2008.9
395	613.799	125.492	60.511	15.9263	10.6289		19138.3	6523.98
396	1212.44	73.1564	25.5022	29.2344	10.973		38002.3	13304
397	1132.87	98.3708	50.4043	22.485	3.3276		36819.3	3769.72
398	632.862	157.401	48.5634	6.24539	2.20144		15018.8	1393.21
399	682.399	126.427	34.6311	4.15795	1.4401		12014.1	982.719
400	648.718	78.7931	34.2498	10.4784	7.03363		12483	4562.84
401	672.192	118.655	31.347	0.705928	5.85898		9349.71	3938.36
402	495.055	150.813	29.2458	1.74983	9.36418		8096.41	4635.79
403	455.848	102.33	17.5286	17.2503	2.39639		10360.6	1092.39
404	526.23	86.6833	67.239	1.68682	0.117581		10135.6	61.8749
405	799.314	138.164	34.5238	29.0595	5.86402		29599.5	4687.19
406	396.964	104.719	27.1899	6.14151	6.45293		6482.79	2561.58
407	617.715	82.3851	40.3724	5.95352	2.76281		10630.5	1706.63
408	676.526	83.652	35.4015	18.3815	8.4689		17386.6	5729.43
409	666.167	75.5169	52.1925	29.7658	1.7986		24542.6	1198.17
410	544.463	105.268	97.5391	24.6513	5.4294		23578.5	2956.1
411	961.524	104.799	68.1218	33.8029	4.94804		42973.9	4757.66
412	655.24	48.3097	38.563	8.75784	5.27069		11012.1	3453.57
413	571.35	100.775	39.0712	7.64913	1.82907		11092.2	1045.04
414	943.198	43.3232	46.8258	6.41535	0.369517		15337.5	348.527
415	882.931	68.8213	50.8914	18.8769	3.24889		24720	2868.55
416	520.369	89.887	27.6561	10.5986	4.51479		9792.26	2349.35
417	299.057	40.2704	43.9571	18.5085	1.90164		7361.14	568.698
418	759.568	68.6548	11.2961	22.9899	2.32067		18027.9	1762.71
419	432.156	108.832	29.4602	1.43774	3.26448		5826.53	1410.77
420	1122.91	98.849	32.0947	29.4785	9.53984		38614.4	10712.4
421	517.607	86.9611	33.0905	40.594	6.09268		21822.4	3153.61
422	739.439	79.6206	34.8413	14.3026	10.7928		16471.9	7980.61
423	581.892	103.023	74.6129	10.3621	7.65908		16399.8	4456.76
424	688.905	76.9333	59.5139	1.41301	5.81539		11712.2	4006.25
425	587.226	80.9682	29.9005	29.0272	1.44111		19085.9	846.259
426	504.959	122.014	62.5293	39.3493	1.64869		24702.1	832.52
427	712.103	94.6122	32.2738	21.5704	3.22201		20090.7	2294.4
428	570.043	73.4822	42.8141	13.4123	1.68584		12936.8	961.001
429	1064.95	68.4034	31.933	20.8753	2.44177		27642.4	2600.36
430	807.508	82.2359	46.8591	6.53594	2.41023		15213.2	1946.28
431	630.042	153.297	41.9349	7.08053	9.33932		14407.7	5884.17
432	756.062	112.661	30.9109	6.16925	0.880686		13267.5	665.853
433	823.423	108.439	33.3493	29.6192	6.14613		29097.9	5060.86
434	1019.6	60.8443	40.0044	9.5126	1.02757		18800.9	1047.71
435	859.057	108.207	53.1049	37.1306	1.78906		38335.7	1536.9
436	529.988	64.9554	42.5183	24.7344	0.311041		16215.9	164.848
437	652.913	79.2109	35.6958	4.21833	4.86152		9687.3	3174.15
438	666.795	113.355	74.4945	6.87997	0.0542012		17474.2	36.1411
439	649.758	132.246	26.7919	14.6427	6.831		15851.4	4438.5
440	565.569	46.665	43.6546	1.27857	1.39671		6803.54	789.934
441	733.952	49.2531	23.1502	20.7957	5.3909		16915.5	3956.66
442	807.363	56.5988	117.086	11.7735	1.30782		27577	1055.89
443	996.108	75.8677	15.6498	16.925	11.9362		20368.3	11889.8
444	764.627	150.277	30.3829	13.0602	1.86808		19133.5	1428.39
445	475.742	71.4509	55.2265	7.83374	6.22388		9837.18	2960.96
446	833.749	70.9513	24.9597	56.6695	5.04276		43106.1	4204.4
447	414.019	66.129	37.117	12.8389	1.41149		8586.22	584.385
448	579.283	84.7416	44.2838	2.87205	0.982631		9135.95	569.222
449	1001.16	76.4685	34.5536	18.6351	12.3085		25304.3	12322.8
450	812.166	77.6982	35.9214	9.61406	1.24427		15296.1	1010.55
451	940.891	84.3732	39.7645	1.79764	2.04475		13269.5	1923.89
452	872.168	119.22	40.3894	3.03143	2.34829		15147.6	2048.1
453	1008.47	76.3359	50.2116	3.60038	10.2156		17023.9	10302.2
454	744.22	99.8275	38.8769	37.9478	21.5615		31306.9	16046.5
455	809.518	92.1371	87.3931	9.99683	0.165533		23949.2	134.002
456	584.186	92.0618	84.4758	5.9444	0.0138889		15186.6	8.11369
457	741.57	63.4844	31.8502	12.254	6.99337		14204.4	5186.07
458	708.864	76.2558	45.1156	22.8007	7.53824		21512	5343.59
459	631.006	55.3823	48.9082	12.6538	9.14039		13945.5	5767.65
460	572.711	83.5357	80.4045	17.4251	1.71121		19081.4	980.028
461	605.145	133.755	46.7184	2.64103	0.157654		11603.7	95.4035
462	186.222	131.74	34.4424	23.822	4.30748		6084.59	802.146
463	562.503	71.9832	37.7168	3.40767	4.53758		7954.97	2552.4
464	547.221	130.709	32.8472	6.74147	1.25		10664.1	684.026
465	464.487	83.0098	42.5594	21.9983	1.86445		13795.9	866.014
466	861.016	58.1877	31.2697	18.3316	5.07224		20037.8	4367.27
467	934.604	66.8566	120.255	18.6263	2.05872		37892.4	1924.09
468	639.605	65.5389	30.2178	47.4547	3.04479		29046	1947.46
469	565.332	69.4418	18.4233	8.24276	5.35912		7933.52	3029.68
470	297.971	142.268	28.2582	11.8602	10.9882		6918.16	3274.16
471	747.365	72.7426	47.2989	17.6217	13.9844		19909.2	10451.4
472	384.595	42.4916	51.8406	7.99625	2.12827		7047.64	818.522
473	428.55	102.88	22.2159	5.13339	0.546544		6228.78	234.221
474	687.671	60.8577	47.1067	29.8151	0.588221		24069	404.502
475	536.077	81.097	62.6854	7.68395	1.62939		12095.6	873.477
476	834.857	109.858	36.8756	20.6662	2.42931		24511.3	2028.13
477	643.746	75.8958	51.7814	4.54027	6.92324		11490.6	4456.81
478	759.349	86.6005	45.244	17.2995	0.732716		20426.6	556.387
479	726.064	97.9874	85.3684	27.5186	2.27028		31030.6	1648.37
480	831.135	105.765	13.948	28.1473	0.767429		25320.7	637.837
481	322.496	67.1268	24.9214	7.38404	4.71644		4658.69	1521.04
482	818.391	80.7598	21.0408	22.8178	3.4351		21428.6	2811.26
483	593.566	117.318	37.3347	19.6045	5.74594		17286.8	3410.59
484	939.713	53.6431	10.3501	10.3285	9.28674		12305.6	8726.88
485	485.675	117.624	39.9605	15.7307	5.82016		12978	2826.7
486	411.395	143.592	41.8782	12.5874	4.89081		10849.7	2012.06
487	897.412	171.278	60.0675	38.4208	4.58102		45685	4111.06
488	700.593	74.7364	55.5881	8.25082	1.73314		14899.7	1214.23
489	464.322	111.847	27.6723	20.7061	0.79035		12913	366.977
490	971.394	67.2169	40.61	10.9709	6.85628		19479.5	6660.15
491	518.669	107.995	19.4897	13.0402	4.71764		10524.9	2446.89
492	1090.69	83.6518	70.5478	10.97	4.05934		29067.9	4427.47
493	537.992	79.502	30.1246	17.7115	4.88438		12886.9	2627.76
494	963.567	81.5421	28.8771	13.4951	2.55015		19933.1	2457.24
495	283.66	123.878	57.0589	14.6392	1.1224		8359.68	318.381
496	433.722	75.6228	81.5894	8.53522	6.94898		11432	3013.93
497	940.295	68.6127	57.5588	8.23435	0.92143		19962.2	866.415
498	863.306	105.151	51.4343	9.21259	9.78801		19993.4	8450.05
499	505.51	54.266	47.668	16.6591	0.487854		12539.9	246.615
500	380.892	127.326	37.9943	17.9205	5.29378		10901.1	2016.36
501	713.47	121.77	64.6434	10.7219	1.64848		19835.3	1176.14
502	526.636	80.0456	51.7441	20.0669	4.53122		15675.4	2386.3
503	593.369	62.5654	22.5471	2.41069	1.97719		5922.11	1173.2
504	369.964	56.6156	52.3277	28.6326	3.52842		12878.5	1305.39
505	701.934	106.338	38.8457	16.544	8.70559		18535	6110.75
506	1171.07	88.5872	55.9457	2.53349	9.93145		20990.6	11630.5
507	634.151	127.402	57.6024	2.54031	1.69783		13134.6	1076.68
508	261.699	97.1019	25.0282	2.78114	1.42672		3381.5	373.371
509	668.133	65.0229	30.07	24.6278	0.594124		18850.1	396.954
510	919.522	60.9974	60.1384	10.3041	4.09183		20943.3	3762.53
511	422.352	100.225	12.8507	11.0952	4.14766		7224.46	1751.77
512	371.373	137.858	54.8975	9.37973	4.5164		9660.4	1677.27
513	654.896	92.1184	47.833	16.64	0.424316		17837.4	277.883
514	919.734	60.2169	22.7744	5.09262	0.587782		10932.4	540.604
515	570.161	119.865	52.0862	21.8643	9.09799		19224.5	5187.31
516	860.769	112.639	16.0459	5.48676	6.53146		12290.4	5622.08
517	856.356	76.335	69.9969	2.03769	1.17348		16592.4	1004.92
518	616.86	68.4334	50.6057	24.8731	0.307695		19999.8	189.805
519	883.293	82.6613	60.1806	0.484323	1.01745		14833	898.704
520	438.001	131.728	48.4855	20.0609	0.120427		14214.3	52.7469
521	499.556	116.648	48.4151	2.26104	5.1602		9048.58	2577.81
522	786.852	68.7617	59.2322	10.0795	6.13677		18046.3	4828.73
523	898.23	67.7437	27.2005	9.06794	2.00303		14526.1	1799.18
524	948.47	78.8032	20.8411	22.8727	0.552852		24720.2	524.364
525	1119.47	113.224	59.0439	12.0744	1.17908		30487.1	1319.94
526	690.08	82.4428	28.1693	6.95306	9.53415		10835	6579.32
527	907.15	103.77	35.2318	7.999	6.09128		17377.3	5525.71
528	785.65	54.9622	40.8675	13.9947	1.83781		16961.9	1443.88
529	669.278	160.346	59.3714	1.81305	6.6867		15122.4	4475.26
530	884.504	117.834	54.3255	28.0048	0.242549		34154	214.536
531	478.907	131.551	33.1718	1.83645	6.58271		7623.69	3152.51
532	1063.46	108.099	74.8421	21.2675	8.30463		39069.5	8831.68
533	671.645	78.983	53.6652	28.8303	1.57521		24604.6	1057.98
534	652.94	49.4567	69.3911	7.56897	1.17574		14170.1	767.686
535	451.739	75.0016	67.7165	25.1554	1.04571		16364.3	472.386
536	906.147	83.2055	53.9396	7.55324	3.71559		19009.2	3366.87
537	499.005	85.1379	24.3355	5.51661	3.27179		7027.83	1632.64
538	500.392	67.8645	37.3902	6.33556	1.51388		8014.87	757.534
539	575.229	50.1501	15.1811	11.4985	0.330251		8425.04	189.97
540	398.613	117.192	26.7349	11.4651	0.363995		8386.51	145.093
541	819.301	109.78	62.774	12.2412	7.53914		22801.7	6176.83
542	553.051	113.666	70.1148	19.5914	5.18138		19333.7	2865.57
543	843.734	84.2513	29.7401	9.03465	0.428983		14909.3	361.947
544	383.192	67.8881	40.1272	5.88106	1.65465		6201.91	634.05
545	312.55	64.5767	26.2213	2.41486	0.161389		3373.38	50.4421
546	567.291	102.936	39.5856	16.9838	6.08342		15121.7	3451.07
547	572.512	139.27	66.5928	12.5648	5.41597		17554.6	3100.71
548	654.696	79.6201	74.2056	20.9265	1.14708		22618.1	750.988
549	448.777	87.1273	16.2579	15.7679	3.34258		9159.53	1500.07
550	737.841	98.6074	45.0487	15.6237	14.5909		19458	10765.8
551	803.625	69.0928	64.8764	8.33259	4.91955		18234.8	3953.48
552	596.34	111.981	55.6044	27.8356	1.82966		22869.9	1091.1
553	644.884	73.1483	29.5078	23.435	4.9075		17883.6	3164.77
554	738.419	78.1904	44.7967	10.2968	0.448275		15523.8	331.014
555	872.427	148.392	52.9899	8.57376	5.03093		22443.8	4389.12
556	908.958	78.9744	96.4987	6.33883	0.813064		25166	739.041
557	802.526	111.025	64.4694	23.7595	1.42547		29591.3	1143.97
558	725.855	100.926	79.2394	8.96458	0.00457708		20221.2	3.3223
559	514.855	57.9582	28.8409	6.04263	11.4259		6991.95	5882.69
560	559.969	72.9656	27.1212	7.05914	2.34099		8389.44	1310.88
561	561.775	109.526	38.3876	1.03888	1.03397		8360.53	580.857
562	726.256	101.825	19.9882	9.77056	0.129358		12735.6	93.9468
563	812.993	101.535	87.0859	16.219	7.72676		28291.1	6281.8
564	692.177	86.9919	38.0769	9.35811	0.732047		13590.1	506.706
565	472.777	180.13	29.2375	25.7067	7.47504		17119.4	3534.03
566	1156.93	113.365	33.0004	3.80981	4.3581		18752.5	5042.01
567	636.715	87.9343	53.7516	28.5579	4.63406		23568.4	2950.57
568	585.537	90.7012	109.03	12.0907	24.7676		20538.5	14502.4
569	557.32	46.7116	82.6693	0.810753	0.617041		10541.4	343.889
570	658.298	115.329	66.3911	9.59042	4.28747		17685.1	2822.43
571	549.082	108.601	44.4168	6.90712	10.4778		11172.3	5753.19
572	966.235	58.9368	43.2908	4.16657	9.27645		14409.6	8963.22
573	1154.88	97.9544	72.7021	22.5092	1.12492		42299.4	1299.15
574	765.843	131.616	32.0961	15.9094	4.63662		20134	3550.92
575	482.337	167.239	51.9312	5.11477	12.1628		11640.9	5866.59
576	587.578	105.246	61.9012	4.51107	7.95121		12677.4	4671.96
577	598.486	148.627	40.4853	23.8012	0.0240737		20860.6	14.4078
578	717.751	114.116	30.291	15.3242	1.16392		17513	835.406
579	472.894	116.409	34.7039	8.80519	2.25651		9679.93	1067.09
580	1040.99	118.462	46.048	5.89975	1.40848		21363.4	1466.22
581	600.504	61.7374	26.6867	18.1305	5.6493		13510.1	3392.42
582	685.529	78.4238	11.6148	4.38922	0.487541		7164.22	334.223
583	855.186	107.57	29.0653	30.0368	3.25862		29761.9	2786.73
584	781.187	79.1401	28.7406	1.68186	4.49043		9091.94	3507.87
585	557.139	71.6172	44.0906	17.4058	5.45495		14380.1	3039.16
586	971.415	79.2182	42.4661	10.7415	8.86762		20390.5	8614.13
587	548.669	103.864	68.8132	9.38735	2.37021		14501.5	1300.46
588	1119.56	86.5055	52.5026	10.9216	7.93035		26255	8878.5
589	513.364	116.114	48.0013	2.10698	5.90938		9182.44	3033.66
590	975.646	89.512	51.6252	23.3663	8.8212		32024.6	8606.37
591	829.43	158.493	34.416	13.0571	4.81023		21807.9	3989.75
592	708.017	111.087	40.3807	2.90775	1.13344		11862.6	802.497
593	545.616	95.2203	42.0414	14.5064	3.78708		13509	2066.29
594	647.665	116.852	35.7276	18.4583	7.45557		18092.8	4828.72
595	678.818	121.067	19.3958	37.9437	5.84753		27021.4	3969.41
596	490.218	129.32	35.1901	1.05037	14.4579		7628.08	7087.51
597	711.713	62.7429	17.9721	8.93581	4.26033		9994.48	3032.14
598	683.621	117.67	18.9314	2.71222	1.00306		8921.99	685.712
599	995.752	79.2885	57.816	45.5512	2.55151		49764.5	2540.67
600	967.616	106.069	36.2099	21.4932	0.346962		28656.7	335.726
601	580.14	85.6349	22.7425	10.9451	2.34695		10382.2	1361.56
602	517.138	68.1389	34.8101	11.5485	2.51344		10068.9	1299.79
603	473.824	151.404	48.7064	6.39221	0.651477		11128.1	308.685
604	354.493	110.472	28.8352	4.65311	2.47539		5631.25	877.509
605	401.967	129.112	82.7561	38.5469	5.89493		21111	2369.57
606	723.734	110.902	126.845	15.9099	8.14777		30784.2	5896.81
607	600.371	61.4743	14.8744	11.8509	4.48535		9351.62	2692.87
608	354.536	99.7255	37.9307	9.70887	1.18179		7332.58	418.988
609	814.17	105.924	45.5918	20.1667	6.98314		24710	5685.47
610	510.596	143.69	36.471	15.7942	4.47297		14186.7	2283.88
611	560.945	83.7844	38.3081	14.6412	4.3815		13147.9	2457.78
612	594.802	79.0413	52.3547	16.7131	4.02921		16235.8	2396.58
613	644.455	112.513	39.2477	12.6137	4.00924		15417.3	2583.78
614	979.746	92.0404	71.8649	4.0225	5.26842		21763.9	5161.72
615	897.767	67.8845	75.8582	14.4245	0.281167		26236	252.422
616	924.177	71.4181	33.5238	7.58692	0.894199		15218	826.398
617	782.657	114.451	29.7994	12.1371	6.43111		17169.2	5033.35
618	832.292	80.9176	90.2136	33.0296	3.30048		38856	2746.97
619	610.085	54.6203	24.8809	21.4032	3.39091		14743.6	2068.74
620	723.408	96.3455	45.6008	7.34201	2.29127		14548.8	1657.52
621	467.595	124.953	31.3264	2.72535	1.21475		7398.94	568.012
622	782.576	125.487	21.5469	3.4734	4.62466		11430.3	3619.15
623	506.232	83.7905	42.7344	7.30481	0.130479		9492.58	66.0527
624	698.837	101.182	44.3782	13.8121	0.765479		17506.7	534.945
625	456.746	68.0523	32.8052	13.8948	1.31793		9525.33	601.958
626	736.685	43.3023	36.8463	2.54352	5.48456		8473.8	4040.39
627	578.383	101.12	20.9658	4.93103	2.21512		8119.71	1281.19
628	529.362	92.4064	23.4161	12.4584	2.56003		10369.6	1355.18
629	868.622	58.467	47.9368	21.4875	0.6443		24972.5	559.653
630	1070.49	94.1436	28.79	4.92582	3.88505		16100.6	4158.91
631	340.222	80.1611	45.3783	6.29343	2.09694		6209.31	713.425
632	574.866	66.7529	26.3124	15.3632	4.05481		11882.9	2330.97
633	676.096	71.3434	13.7222	22.0871	1.45087		16008.5	980.925
634	573.089	84.5913	31.8756	22.3516	0.445172		16096.3	255.123
635	549.218	78.9144	26.4796	25.1176	5.1972		15818.2	2854.4
636	661.704	62.8476	76.749	27.2918	2.69488		25626.9	1783.22
637	711.936	96.7372	45.5907	30.5067	4.66565		26717	3321.65
638	757.154	74.7542	45.0864	10.4719	1.37539		15892	1041.38
639	734.135	59.6284	78.1201	13.3826	4.70568		20801.1	3454.61
640	717.666	61.6544	53.5436	14.9744	36.4091		18015	26129.6
641	651.469	68.2591	26.0054	9.01497	3.18596		10386.6	2075.56
642	487.391	73.3461	49.0987	11.9731	4.44869		11098	2168.25
643	1087.44	77.2868	47.0306	12.4145	5.15726		24978.1	5608.2
644	477.119	103.457	42.6285	40.6094	1.86164		21466.6	888.224
645	476.869	121.739	64.2147	26.9913	4.92529		19043.8	2348.72
646	1356.33	52.1714	24.7544	13.131	2.23002		24110	3024.66
647	997.458	73.1967	89.8968	7.73011	7.61515		27069.8	7595.79
648	752.181	101.278	64.639	7.72514	2.94922		18235.4	2218.35
649	752.006	73.129	52.7703	19.1966	0.573363		21703.4	431.172
650	751.703	64.7256	27.7709	22.6932	3.52252		19781.3	2647.89
651	779.989	124.714	31.6383	7.36338	6.16411		15091.5	4807.94
652	672.37	42.1161	35.3359	7.85561	4.99218		10176.6	3356.59
653	420.453	73.6386	41.0758	21.0188	2.52195		11811.9	1060.36
654	596.159	99.9844	27.9331	14.2677	1.92968		13275.4	1150.4
655	553.468	75.5027	29.7188	46.0541	1.03923		24852.9	575.181
656	521.581	76.5747	41.0939	17.675	0.64715		13442.9	337.542
657	837.496	86.2897	25.1874	1.05558	6.31904		9183.67	5292.17
658	820.85	68.7827	50.12	6.60706	0.624996		15300.3	513.028
659	1014.9	109.761	38.6868	5.46789	1.91792		18550.6	1946.49
660	446.843	87.3526	23.3161	12.757	2.88601		8701.04	1289.6
661	687.611	60.9911	53.6779	9.4779	0.603579		14410.8	415.028
662	700.296	75.9459	29.3959	22.5627	1.67724		19072.1	1174.57
663	579.109	110.224	43.3616	8.73061	4.38719		12522.8	2540.66
664	454.548	108.337	32.6856	23.7674	3.14345		14006.7	1428.85
665	323.431	100.12	56.0694	7.44135	1.37143		7234.39	443.562
666	601.62	60.3676	77.9841	28.7606	4.91293		24006	2955.72
667	546.785	88.6485	24.9772	12.5133	0.949136		10760.6	518.974
668	711.276	83.9719	37.2033	15.2857	4.58551		16878.5	3261.57
669	1140.56	100.911	40.0236	23.2645	9.5955		35726.6	10944.2
670	867.654	73.561	72.8274	8.90915	4.17685		21589.6	3624.06
671	742.224	43.2967	29.6179	4.60472	9.7256		8691.27	7218.57
672	482.191	98.1036	39.4968	12.8801	0.701083		11211	338.056
673	404.467	96.6915	49.1163	8.87866	2.42642		8873.64	981.408
674	705.829	103.949	37.2358	28.2433	4.3674		24519.7	3082.64
675	1029.01	105.47	48.1182	14.185	9.12357		27061.1	9388.28
676	677.379	107.985	33.9756	12.358	1.94428		15217.2	1317.02
677	524.782	70.7541	24.0746	3.34139	1.23334		6026.98	647.232
678	706.355	109.346	58.2036	15.9368	3.3559		21000.2	2370.46
679	513.884	100.18	29.8304	9.88871	2.0212		9940.82	1038.66
680	557.719	83.47	31.9978	1.04171	1.37621		6713.81	767.537
681	909.33	105.402	39.3165	29.7039	2.79604		33021.4	2542.52
682	720.667	63.881	67.5437	4.32055	2.09982		14298.4	1513.27
683	539.61	108.916	64.2248	11.2894	3.03656		14747.5	1638.56
684	545.742	90.6242	50.6577	10.7374	3.55423		12679.5	1939.69
685	639.518	69.8994	42.9509	13.62	2.72459		14483.3	1742.43
686	476.165	94.7913	83.8709	21.2983	1.89896		17897.3	904.22
687	667.672	80.7613	32.4299	4.28381	0.926605		9600.86	618.668
688	776.557	102.382	50.2852	14.0411	3.97704		20497.1	3088.4
689	427.943	62.3057	54.2288	42.7024	1.8692		19723.7	799.912
690	572.454	65.6805	39.4461	10.9087	2.25867		11273.1	1292.99
691	433.838	137.211	45.224	4.50015	11.9416		8899.88	5180.73
692	842.613	60.8861	68.732	7.13839	1.05648		18525.3	890.207
693	579.344	109.948	27.2411	36.6531	0.849619		22932	492.221
694	833.191	62.262	49.2558	33.8558	3.89365		32096.7	3244.15
695	641.966	76.9795	54.6301	34.2601	5.57436		26167.3	3578.55
696	891.04	132.346	37.4683	4.67809	0.476322		16840.4	424.422
697	503.175	90.0145	77.4468	17.6519	8.87022		16782.3	4463.27
698	652.751	103.713	54.592	35.1458	0.557678		28149.3	364.025
699	530.83	47.8663	54.1419	20.7191	1.77566		15206.7	942.575
700	758.342	88.8451	50.1179	2.8583	2.95271		12970.8	2239.16
701	462.138	90.9215	50.4469	18.9856	4.3565		13589.8	2013.31
702	735.851	150.923	38.8998	6.73299	4.28166		16109.8	3150.66
703	497.774	99.8846	26.4387	31.7632	1.28052		17482.2	637.408
704	490.41	130.559	52.2624	6.95165	2.16855		11395	1063.48
705	784.708	77.6094	17.9913	3.39026	2.62725		8499.05	2061.63
706	553.601	123.241	43.0675	39.108	2.11725		25027.2	1172.11
707	1028.42	95.7264	34.2658	0.277051	3.60703		13026.1	3709.56
708	307.284	73.6078	42.1291	20.187	4.63596		8500.12	1424.56
709	331.183	121.271	37.6985	5.9688	0.360114		6360.43	119.264
710	921.135	90.3102	43.7019	22.8797	4.62393		28592.7	4259.26
711	584.776	150.776	24.5068	4.82534	3.1283		10398.9	1829.35
712	1281.25	95.3021	24.8339	10.2172	0.726523		23515.6	930.854
713	810.535	136.154	30.5294	12.9054	2.63748		19480	2137.77
714	892.449	105.042	52.2073	9.23697	2.83034		20806.4	2525.94
715	720.369	62.4844	80.8662	10.8263	5.68022		19526.4	4091.85
716	634.423	77.4768	24.2331	15.2776	7.2826		13262.5	4620.25
717	482.314	50.6866	67.7021	6.78489	4.26466		10070.1	2056.91
718	586.221	84.8747	79.344	10.7832	1.95932		16542.8	1148.59
719	371.322	82.8657	33.205	43.4382	4.9252		16358.8	1828.83
720	654.188	158.06	38.6994	6.02921	3.95124		14249.8	2584.85
721	612.35	122.295	22.9806	7.59339	0.335681		10876.3	205.555
722	526.418	94.0472	72.4362	8.06173	1.63899		13413.4	862.793
723	472.62	113.435	59.2696	9.8151	0.983511		12095.5	464.827
724	496.215	84.4145	54.0845	8.24114	3.64463		10717.5	1808.52
725	729.605	60.4489	98.5171	24.7536	7.73699		29699	5644.95
726	801.222	120.876	54.3431	28.3962	2.74234		31331.8	2197.23
727	815.743	104.116	34.8145	26.2018	0.333499		26730.2	272.049
728	652.401	55.0312	25.7714	25.0125	4.17082		17659	2721.04
729	1117.58	73.1174	47.3084	18.1528	1.08803		30245.8	1215.96
730	439.864	100.332	21.8919	5.89014	2.39165		6545.28	1052
731	492.362	79.4454	62.8478	10.9685	7.4222		12286.4	3654.41
732	675.54	71.7133	39.1866	18.5993	7.98076		17431.4	5391.32
733	537.253	86.4579	35.4338	1.94203	3.29726		7275.24	1771.46
734	804.163	77.5826	15.7162	10.2611	4.20416		12517.7	3380.83
735	918.555	85.632	35.5589	7.73582	2.23654		16407.4	2054.38
736	997.47	91.1284	44.423	3.83903	4.50868		16887.5	4497.28
737	782.079	125.575	28.8787	3.55824	3.00533		12540.4	2350.4
738	622.645	62.5848	24.5645	10.1869	7.72032		10083.3	4807.02
739	764.613	85.0886	15.5489	4.6783	5.04597		9039.36	3858.21
740	462.802	66.4388	18.7281	3.04485	3.39923		4626	1573.17
741	783.12	90.2747	37.7362	6.85766	2.48339		14019.9	1944.79
742	1094.61	69.566	50.4496	21.5205	6.49717		32781.3	7111.84
743	778.863	68.5378	50.8518	8.61123	2.18638		15783.2	1702.89
744	613.597	132.493	54.6239	29.9349	5.97426		25190.1	3665.78
745	687.705	59.6531	96.1024	40.4445	0.470193		35752.6	323.354
746	741.229	83.7271	38.9449	18.9781	1.46881		19871.9	1088.72
747	545.607	80.1051	43.6368	9.25706	4.44049		10993.7	2422.76
748	683.115	94.9119	36.8147	6.88475	5.11566		12328.8	3494.58
749	607.555	93.9526	26.1478	29.3704	1.68866		19983.7	1025.96
750	633.595	86.1012	83.1765	4.39911	2.51149		15342.5	1591.27
751	569.068	120.162	49.7509	16.013	1.88493		16452	1072.65
752	466.706	67.892	61.6496	10.0098	0.686139		10862.7	320.225
753	514.778	93.7586	56.4275	32.6154	7.4184		21069.7	3818.83
754	663.155	91.5957	45.4367	12.3703	2.8266		15619.7	1874.48
755	450.002	98.9734	43.9138	38.2999	7.52525		19444.8	3386.38
756	317.393	158.963	26.6696	8.44999	1.12841		6800.9	358.148
757	309.248	130.741	49.2459	18.964	0.503815		9805.39	155.804
758	517.361	50.6458	63.5785	16.3492	5.08093		14120.1	2628.67
759	344.838	74.4523	35.1609	6.87036	10.8281		5664.17	3733.94
760	499.814	94.0917	43.4218	5.04695	5.7727		8917	2885.28
761	372.936	92.6973	30.0374	15.9559	15.5958		8749.45	5816.22
762	585.501	89.2686	66.457	6.78087	14.3581		13528.3	8406.67
763	671.508	94.2208	46.2335	3.52311	0.244504		11567.4	164.186
764	526.69	83.7786	48.5217	14.1772	25.3288		13158.6	13340.4
765	619.334	58.2477	90.0599	6.68863	7.22299		15751.9	4473.44
766	802.735	66.0931	60.3673	6.82712	1.75295		16482.7	1407.16
767	846.771	66.9135	41.9686	6.18797	0.216404		14136.4	183.245
768	759.325	75.4107	30.3473	7.8889	0.987377		12421.8	749.739
769	753.693	107.087	41.4356	21.1973	2.27038		22932.8	1711.17
770	582.363	47.5433	55.6844	12.4223	2.09527		13209.6	1220.21
771	732.461	87.5202	51.2021	8.49896	0.278454		15715.5	203.957
772	390.264	85.7187	24.054	31.6076	2.2447		13135.6	876.024
773	629.093	46.9218	54.607	6.42681	15.9935		11287.1	10061.4
774	623.937	90.554	20.9011	8.12535	5.47385		9827.71	3415.34
775	667.917	82.8624	35.3662	36.1399	21.8772		26033	14612.2
776	472.894	40.7881	35.8591	13.233	5.10194		9072.54	2412.68
777	1139.29	57.2037	37.1838	26.0198	8.29141		34268.2	9446.36
778	414.154	51.2587	14.8843	30.9286	5.60723		12114.3	2322.26
779	477.458	55.614	25.0171	4.08649	1.42029		5372.98	678.129
780	762.934	57.6815	19.2436	22.5602	3.0227		18451.8	2306.12
781	539.639	106.028	33.6566	6.93783	1.83502		9827.5	990.246
782	467.807	145.428	119.198	16.0988	3.25046		20331.6	1520.59
783	963.499	83.3272	42.2993	5.57351	1.11955		16708.4	1078.69
784	551.109	83.4543	36.376	2.89951	0.92055		7849.77	507.324
785	688.135	102.541	47.2256	10.8004	1.16519		16105.5	801.809
786	536.955	117.119	52.5052	13.4106	4.31232		14644.4	2315.52
787	808.071	57.6728	32.2193	8.07184	0.172137		12696.5	139.099
788	1091.73	41.5536	14.5638	24.2754	0.118063		25739.6	128.893
789	587.712	77.324	62.3885	7.60407	9.42747		13051.6	5540.63
790	373.742	45.4362	36.5094	44.2696	3.74436		16035.5	1399.42
791	480.772	76.6776	38.2535	6.07802	1.17945		7954.83	567.046
792	710.329	51.7607	25.9887	5.0477	0.774823		8459.56	550.379
793	476.999	107.535	42.425	10.5349	5.18104		10796.3	2471.35
794	741.527	81.961	26.9183	18.6285	3.63625		17948.4	2696.38
795	528.279	121.307	64.0263	12.7358	2.6903		15409.6	1421.23
796	453.535	82.9024	46.1448	11.5687	6.64843		10217.5	3015.29
797	439.415	112.174	21.245	0.823621	0.652771		5146.2	286.838
798	632.974	94.0044	42.2454	14.401	18.1438		15596.6	11484.6
799	786.024	83.6641	65.6424	3.02384	13.6887		15544.5	10759.7
800	715.443	151.075	40.1189	28.2227	3.57971		27375.4	2561.08
801	795.737	88.1423	38.2946	19.5764	3.97276		21818.9	3161.27
802	748.572	119.565	26.5855	24.2155	6.05472		23008.2	4532.4
803	962.995	49.8361	17.5547	13.7804	1.36874		16158.8	1318.09
804	986.173	88.3785	38.3502	16.6669	4.42704		24911.3	4365.83
805	685.801	111.167	62.0436	6.97095	2.62673		16340.3	1801.42
806	609.874	48.185	57.1312	37.1879	2.98457		25362.6	1820.21
807	1030.25	158.771	23.626	1.37222	9.26958		16006.6	9549.99
808	643.658	46.9854	68.2926	13.7904	4.84369		16742.8	3117.68
809	581.613	78.0032	86.4619	2.98581	1.76184		13520.4	1024.71
810	314.345	102.909	53.5358	2.2528	0.559094		5714.83	175.748
811	581.22	98.5382	56.8334	4.75673	3.24599		11852.7	1886.64
812	655.049	85.0881	51.2387	21.9475	2.19135		20571.8	1435.44
813	626.896	116.24	18.369	21.3092	1.11003		16812.5	695.871
814	928.32	97.0926	41.9483	30.0019	7.54494		33879.6	7004.12
815	574.007	122.962	40.8589	12.1784	0.399697		14098.3	229.429
816	881.686	102.94	57.3592	14.3748	11.9259		24680.6	10514.9
817	1245.8	108.958	20.1719	0.866693	2.74123		14127.1	3415.04
818	769.921	114.58	26.7989	18.1819	0.153091		19962.2	117.868
819	905.869	94.7966	36.9136	9.52388	5.9886		18154	5424.89
820	771.502	114.714	42.558	9.2302	1.38483		17078.5	1068.4
821	1041.68	44.8509	35.7607	3.9074	5.41978		12942.1	5645.7
822	685.357	63.1728	45.1466	8.70191	0.890384		12975.6	610.231
823	450.697	112.47	73.5761	16.8291	1.19107		15075.6	536.81
824	790.283	115.521	66.2497	11.0441	1.76692		22082.4	1396.37
825	577.613	91.6333	38.4655	6.98865	2.11584		10525.8	1222.14
826	879.575	101.324	60.98	18.6043	1.75516		27914.5	1543.8
827	546.355	88.3744	74.6383	2.51258	12.0409		11670.4	6578.61
828	593.683	83.7703	19.5566	12.2935	9.42229		10804.3	5593.86
829	943.299	55.3652	43.0094	18.7855	6.95192		24157.4	6557.75
830	649.779	134.521	28.3403	6.2873	1.35433		12056.3	880.014
831	495.159	99.0472	53.1893	39.1039	2.2106		22548.7	1094.6
832	903.6	111.77	15.4177	22.0255	2.26298		23967.3	2044.83
833	842.941	83.4498	44.8222	9.58373	7.59076		17556.6	6398.56
834	309.596	68.4074	70.4734	21.3127	1.52747		10349.9	472.899
835	580.677	62.5315	36.7155	6.62033	7.1226		9154.82	4135.93
836	752.84	110.299	51.7232	3.09316	5.07196		14263.6	3818.37
837	422.443	102.343	41.6559	0.907653	6.41626		6307.75	2710.5
838	561.34	92.7866	59.5478	10.9525	6.89364		14135.2	3869.68
839	690.378	44.9621	59.9572	23.2877	4.85925		21725.1	3354.72
840	889.24	95.7864	35.1334	49.0446	5.29339		43970	4707.1
841	998.185	63.1611	72.8561	9.18811	0.25926		24389.8	258.79
842	710.438	222.359	35.1288	15.4314	20.7641		22933.5	14751.6
843	861.244	69.5971	50.7006	4.92796	5.94024		15104.9	5115.99
844	311.04	75.6164	26.5653	9.12243	15.3401		5162.38	4771.37
845	596.585	63.1447	64.9562	12.39	6.46199		15136.9	3855.13
846	931.763	54.0568	33.164	23.4728	2.78409		25362.7	2594.11
847	463.817	70.8457	31.8465	12.1409	11.5973		9062.22	5379.04
848	1073.13	115.253	63.4658	7.08486	10.3119		26223.4	11065.9
849	765.34	112.611	20.9269	13.3043	5.31102		16111.3	4064.73
850	533.383	72.8626	49.148	3.80446	5.67438		8862.35	3026.62
851	779.564	75.4591	34.7426	16.406	0.53688		18375.8	418.533
852	778.25	52.9039	32.5841	7.3514	2.16765		11622.9	1686.97
853	493.098	96.5857	20.6885	12.0805	4.20685		9401.4	2074.39
854	900.995	65.9454	35.9299	23.4547	2.59793		25658.1	2340.73
855	655.252	63.7764	57.8717	6.79113	1.0505		13036.7	688.339
856	774.802	119.164	32.8809	10.7418	10.3376		16860.7	8009.6
857	721.39	116.697	18.9044	8.42689	1.47293		12461.8	1062.56
858	534.577	115.371	34.8194	16.3526	5.70519		13947.9	3049.87
859	400.155	106.712	42.1369	4.54167	0.448831		7213.98	179.602
860	781.269	63.017	61.8904	4.66601	2.64679		14841.5	2067.85
861	589.007	64.1043	22.2842	10.4889	1.90276		9480.18	1120.74
862	819.239	93.838	36.531	18.0635	8.97867		21562.5	7355.68
863	955.4	72.9209	18.2411	15.4115	0.461317		18729.7	440.742
864	552.703	83.012	19.7832	20.9804	5.42557		13659.9	2998.73
865	946.962	120.191	14.7837	3.59495	3.43119		12410.5	3249.2
866	1231.82	98.5696	21.3422	1.79677	2.13193		14279.8	2626.16
867	413.447	92.7115	61.3565	22.8497	1.29862		14240.9	536.91
868	1065.12	38.6159	70.486	15.3192	5.34096		28793.1	5688.77
869	319.896	71.5883	34.0233	14.3401	1.8381		6922.71	587.999
870	604.477	107.033	53.5797	5.80025	2.70759		12763.4	1636.68
871	663.296	97.7856	19.794	29.1236	4.01782		21075	2665.01
872	521.076	95.592	46.8933	7.9871	7.27361		10831.8	3790.11
873	493.607	93.5007	70.4003	5.93933	1.70388		11587.3	841.045
874	538.756	93.0879	62.21	18.9012	2.81143		17058.1	1514.67
875	608.815	130.282	66.7545	29.777	0.367377		26204.9	223.665
876	646.273	129.481	24.2982	5.43302	1.66308		10884.7	1074.8
877	875.713	116.865	49.032	2.31504	2.82174		16009.8	2471.04
878	396.644	39.6328	48.8685	7.61581	1.57072		6864.26	623.016
879	866.345	59.1802	25.7151	9.00271	3.68049		13256.3	3188.57
880	615.343	73.3689	53.6582	10.5213	2.46709		13861.8	1518.11
881	759.738	92.3744	39.4276	14.3152	1.0311		18195.3	783.367
882	787.315	15.5121	52.0998	1.50436	0.631488		9272.91	497.18
883	446.539	94.5803	63.4074	9.62868	2.90999		11171.1	1299.42
884	828.295	122.077	41.2063	5.24656	0.122356		16039.6	101.347
885	907.087	176.338	48.334	6.11867	7.49108		22497.2	6795.06
886	575.545	66.1858	56.6696	13.1488	1.82523		14158.4	1050.5
887	488.217	55.9641	52.4029	11.3097	0.840047		10631.5	410.125
888	333.118	65.2153	25.4675	21.9373	2.30845		8445.22	768.988
889	436.862	52.5739	34.5145	14.211	2.36526		8921.54	1033.29
890	569.037	72.4821	21.2517	12.0656	1.71198		10027.5	974.178
891	594.116	102.304	85.0392	18.783	0.972398		21621.9	577.717
892	512.841	77.3438	12.6991	11.8554	10.4909		8302.15	5380.16
893	547.43	67.7934	46.0592	11.1875	0.643402		11639.9	352.218
894	967.131	68.1193	39.8993	3.38032	3.09376		13810.4	2992.07
895	866.243	56.5704	56.6531	20.8781	1.77095		25802.8	1534.08
896	708.936	51.4601	24.8505	11.9029	4.50962		11928.7	3197.03
897	572.138	73.1176	75.7117	4.82111	6.19444		12770	3544.07
898	519.262	90.1469	28.3151	9.36667	0.541203		9363.18	281.026
899	476.398	62.9157	49.3258	6.95117	0.755109		8754.55	359.732
900	756.355	79.3009	25.9698	25.79	1.42797		22112.9	1080.05
901	774.882	86.2066	42.0972	4.81939	4.84183		13112	3751.85
902	410.274	124.583	103.29	1.77293	4.10975		11662.6	1686.12
903	455.475	72.3412	39.7198	2.05582	2.76144		6158.59	1257.77
904	763.296	84.6244	86.9164	24.5567	4.65346		30492.8	3551.97
905	538.599	173.523	21.6745	30.8858	7.26513		20615	3912.99
906	696.64	75.3727	44.973	2.7293	1.57977		10584.9	1100.53
907	872.952	111.533	31.3884	4.75571	3.76535		14406.7	3286.97
908	1093.28	109.352	34.189	38.6547	6.21786		46284.7	6797.84
909	341.061	134.11	48.8632	32.2443	0.906712		14264	309.245
910	379.492	75.797	44.1946	6.14886	4.17168		6695.91	1583.12
911	783.648	134.341	37.7211	5.6912	3.95795		15543.3	3101.64
912	673.265	71.796	114.372	2.8961	2.77101		18822.8	1865.62
913	454.724	158.842	21.404	21.3742	0.36345		13708.7	165.27
914	1165.25	84.4128	28.732	1.81493	1.12088		14068.3	1306.1
915	622.936	81.7967	28.8016	5.79037	3.625		9284.31	2258.14
916	698.81	120.248	27.7601	6.8657	13.9676		12558.2	9760.72
917	375.947	110.751	34.0153	18.814	2.86595		10337	1077.45
918	783.977	102.643	61.6274	1.69903	9.67086		15089.6	7581.73
919	581.402	85.7851	18.3877	10.1274	2.47619		9583.92	1439.66
920	700.977	45.4738	41.1899	10.4012	6.98511		12860.2	4896.4
921	610.928	75.7141	32.0499	7.08363	2.54578		9829.49	1555.29
922	1025.03	132.974	52.5692	6.4357	9.73765		23636.2	9981.35
923	553.953	144.139	21.8	7.18018	1.62893		10317.8	902.353
924	818.051	143.049	70.6284	10.9346	3.5878		24891.3	2935
925	658.777	142.849	57.2002	11.974	1.74753		18910.7	1151.23
926	630.935	147.236	22.8238	18.9351	9.96206		17564.5	6285.41
927	709.963	61.7511	44.4193	4.92751	6.14447		11269.4	4362.35
928	637.26	177.324	17.4456	1.96948	1.4618		10210.5	931.543
929	533.53	67.7625	68.9664	8.61892	3.62068		12580.2	1931.74
930	926.427	140.663	51.6607	17.3253	0.256875		29235.5	237.976
931	635.204	77.9159	43.9874	14.8799	8.80266		15433.3	5591.48
932	387.909	120.298	20.9545	7.30634	3.91298		6611.19	1517.88
933	571.305	133.679	19.2895	9.69961	3.19108		11074.6	1823.08
934	550.817	76.9417	35.746	2.30874	1.16603		7308.15	642.271
935	625.709	135.631	38.6272	18.5245	7.19992		18596.3	4505.06
936	753.361	116.494	39.4887	16.4902	4.95723		20440.3	3734.58
937	680.039	93.1529	23.8605	38.3005	0.482517		26604.4	328.13
938	707.281	86.6962	42.8954	4.92505	3.68398		12151	2605.61
939	607.26	81.4112	34.8421	10.3786	1.61518		11807.8	980.832
940	514.714	128.432	32.8665	22.9706	5.16065		16229.7	2656.26
941	753.596	83.2697	43.464	22.1667	10.5262		22617.1	7932.47
942	459.652	112.201	31.5084	6.50997	6.95272		8221.08	3195.83
943	933.697	81.8559	21.144	2.95281	2.05123		10604.7	1915.23
944	711.106	55.2011	35.4514	15.4166	9.88992		15408.5	7032.77
945	615.854	109.935	42.511	12.6776	4.15758		15033.9	2560.46
946	787.519	76.4711	28.1194	2.00785	3.04053		9133.64	2394.48
947	540.962	77.0487	17.5482	9.01852	2.88329		8081.31	1559.75
948	894.714	78.9725	81.7925	13.6571	5.5621		27248.4	4976.49
949	732.865	110.868	42.1353	7.10086	5.89398		14814.3	4319.49
950	633.176	113.228	35.7471	2.34494	2.09553		9883.57	1326.84
951	567.462	65.6869	27.8057	6.03941	1.55915		7875.82	884.761
952	1032.05	60.5486	60.7937	11.3667	3.39254		24425.5	3501.27
953	648.789	71.2403	68.9618	17.2683	2.63454		19654.6	1709.26
954	763.098	128.012	83.9876	4.00191	2.88002		20405.3	2197.74
955	621.273	87.7554	21.3917	13.4879	2.96035		12232.8	1839.19
956	1039.14	87.3831	31.7021	23.5724	0.589796		30290.4	612.884
957	856.303	119.035	18.7143	3.83735	2.11905		11939.1	1814.55
958	424.672	86.5221	22.3245	11.1637	6.82953		7660.73	2900.31
959	411.659	76.3998	93.3187	6.27108	6.81125		11066.2	2803.91
960	835.687	94.5697	29.2487	19.6218	2.30936		21883.9	1929.9
961	584.719	126.417	35.2381	4.31247	3.6681		10427.6	2144.81
962	572.077	28.028	48.4046	5.28495	5.94221		8426.49	3399.41
963	670.563	113.468	57.9457	15.8873	3.56359		20055.4	2389.61
964	411.3	84.2123	16.1875	22.7819	2.50769		10478.8	1031.41
965	456.283	98.7755	46.7716	8.2123	6.45437		9644.45	2945.02
966	813.392	139.266	21.0191	9.93147	1.77837		16459.7	1446.51
967	592.072	118.214	62.4676	10.1762	1.33122		15844.6	788.178
968	491.835	37.2961	47.6891	22.171	7.03212		13705.7	3458.64
969	929.364	156.062	54.8743	21.9315	6.39402		34008.8	5942.38
970	720.458	53.2283	94.1486	7.36649	4.43684		19006	3196.55
971	491.006	96.4043	33.0454	7.2485	1.20965		8699.34	593.947
972	685.22	89.0985	51.3629	10.7679	17.7003		15958.7	12128.6
973	579.829	80.5516	40.0963	24.9769	6.51132		18162.8	3775.45
974	894.896	116.647	50.7018	25.8557	3.75856		32442.4	3363.52
975	458.733	80.2996	25.8879	5.28997	1.6446		6373.06	754.432
976	725.877	106.615	45.4488	1.60778	0.681247		11928.3	494.502
977	672.778	88.4741	41.5915	6.37247	3.4743		12203	2337.43
978	786.024	69.1063	51.1022	4.23333	1.03246		13409.6	811.539
979	900.251	92.0918	44.3402	32.9876	5.58079		34985.5	5024.11
980	826.504	167.368	27.4948	16.2515	8.31757		23120.6	6874.5
981	547.936	101.56	55.7157	14.5632	15.1368		15200.4	8294.01
982	671.548	85.2005	37.23	9.08225	5.99871		12863.8	4028.42
983	511.549	83.2126	49.7877	4.63704	3.74371		9217.7	1915.09
984	470.89	116.171	27.7701	5.92926	5.84483		8009.62	2752.27
985	723.039	77.7019	20.6029	12.1036	2.18621		12915.7	1580.72
986	641.751	111.091	36.6971	11.0241	4.5361		14225	2911.05
987	474.345	47.5473	50.6257	0.930289	7.26876		6221.86	3447.9
988	499.167	78.3384	51.8353	1.56425	1.15161		7877.27	574.844
989	565.687	73.855	40.3162	29.9656	6.155		19620.2	3481.81
990	674.186	107.69	49.8183	8.14102	5.81541		14978.3	3920.67
991	669.028	147.281	32.0354	16.3568	3.98084		18474.4	2663.29
992	802.612	63.739	48.8596	12.8812	0.299668		18295.6	240.517
993	791.748	104.123	31.5758	4.1859	12.7042		12381.2	10058.6
994	737.286	93.1622	44.5754	2.56136	13.2258		11891.7	9751.24
995	573.145	59.188	38.443	11.4201	3.63409		11162.9	2082.86
996	928.246	80.8331	53.9108	19.1779	2.0707		27429.2	1922.12
997	641.778	70.5619	34.5632	21.0925	7.16201		17164.4	4596.42
998	342.638	87.364	36.979	21.8396	3.83669		9876.68	1314.59
999	724.05	117.26	31.9283	4.67103	6.92046		12240.2	5010.76
1000	701.51	57.4674	45.3658	22.7733	0.428024		20466.3	300.263
1001	865.216	108.439	30.4203	4.23616	3.0412		13615.5	2631.3
1002	690.284	66.8521	51.5223	5.83232	0.854813		12559.6	590.064
1003	516.27	90.7162	48.1633	0.354383	0.412565		7734.29	212.995
1004	557.706	100.922	31.4755	9.67194	2.04723		10894.3	1141.75
1005	844.012	100.232	52.9184	4.76957	0.267454		16698.5	225.734
1006	677.04	73.1178	47.6411	12.2938	5.07654		15386.6	3437.02
1007	345.268	98.3825	37.2234	11.3937	1.26505		7502.82	436.78
1008	679.1	68.9714	33.6749	19.2343	9.1392		17034.3	6206.43
1009	502.204	37.1686	37.0655	10.9486	2.417		8769.88	1213.83
1010	628.055	81.9183	78.1093	1.80458	1.08658		13227.2	682.431
1011	733.691	94.2516	43.6615	17.799	5.24591		20154.4	3848.88
1012	755.511	131.399	28.2803	0.292058	1.447		10458.4	1093.23
1013	472.213	88.5894	53.5163	14.3058	2.22834		12425.3	1052.25
1014	687.226	96.5864	18.434	22.2525	1.02059		18064.1	701.376
1015	1101.25	78.3821	14.6057	7.39396	1.08324		14601	1192.92
1016	859.646	98.4936	42.7986	13.7508	2.76577		21096.5	2377.58
1017	676.846	92.7827	29.5381	23.9452	5.7563		19880.6	3896.13
1018	665.505	145.371	53.3784	22.596	3.95316		24047	2630.85
1019	383.708	104.981	35.1648	3.18169	4.31683		5987.34	1656.41
1020	624.195	44.2076	31.5455	10.8811	7.7838		10510	4858.61
1021	402.131	99.5623	41.499	8.33012	2.81903		8162.52	1133.62
1022	298.668	72.259	31.2986	7.52332	0.813922		4796.58	243.093
1023	457.423	96.6467	50.7584	9.69688	0.473715		10454.4	216.688
1024	750.999	134.779	34.779	21.0254	0.709497		23153.6	532.832
1025	445.649	106.247	26.5717	6.17147	2.14288		7280.25	954.971
1026	1117.34	94.8865	26.6958	3.46144	5.21876		15195.7	5831.11
1027	516.283	104.245	29.4513	5.16549	1.53977		8253.88	794.956
1028	1033.2	133.002	35.3769	6.74642	11.3569		20774.4	11734
1029	790.064	141.297	61.9247	2.84179	6.10316		17876	4821.88
1030	848.58	107.012	30.2639	15.725	0.927935		20571.8	787.427
1031	835.878	80.2985	27.2308	8.84465	2.11962		14051.6	1771.74
1032	304.324	83.3923	32.3041	10.644	1.6519		5873.3	502.714
1033	510.055	53.1897	83.942	16.2687	5.75098		15898.3	2933.32
1034	807.527	141.476	29.5912	8.71621	3.92011		17001.4	3165.59
1035	561.634	84.8646	50.6815	3.56815	3.67486		9821.7	2063.93
1036	483.379	67.0939	72.2462	13.8117	3.64578		13555.6	1762.3
1037	693.669	76.5432	17.5966	12.641	13.9296		12233.1	9662.55
1038	496.043	59.9391	66.2513	2.74946	2.49135		9013.04	1235.81
1039	382.755	63.445	61.5583	6.49946	7.5285		7784.85	2881.57
1040	298.451	65.1696	50.4294	9.78084	3.94588		6222.55	1177.65
1041	1160.59	78.6538	49.3441	5.59596	3.81268		21315.7	4424.98
1042	738.86	71.1301	36.6325	7.02317	0.524778		12266	387.738
1043	716.683	96.3562	61.039	14.5562	2.66656		20347.4	1911.08
1044	577.079	165.984	28.0708	4.89948	3.56677		11235.2	2058.31
1045	1226.39	41.5874	44.9555	12.386	6.2455		24879.5	7659.45
1046	620.895	51.3046	47.6655	14.3418	3.87965		14204.4	2408.86
1047	690.83	72.8921	15.144	14.5721	2.12539		12709.7	1468.29
1048	804.193	200.143	84.316	9.64362	3.35189		28659.3	2695.56
1049	474.031	76.3381	62.7115	4.11263	6.05047		9282.97	2868.11
1050	407.841	93.77	17.9726	6.04551	1.61803		5649.3	659.9
1051	663.303	129.398	49.9589	6.23761	7.66512		14724.2	5084.3
1052	1025.15	103.848	26.8757	22.1731	0.271195		28964.7	278.015
1053	561.211	79.9935	50.2124	9.00294	5.46972		11881.2	3069.67
1054	757.763	48.9023	23.4089	11.3184	8.7077		12091.6	6598.37
1055	970.44	87.0596	44.9662	8.95104	1.32112		20000.5	1282.07
1056	426.406	119.334	35.6402	7.08805	1.4213		8332.15	606.049
1057	533.138	163.823	32.3156	9.9174	2.21948		12734.5	1183.29
1058	898.874	97.2273	20.8536	9.39799	1.44224		15391.8	1296.39
1059	718.88	40.7885	59.9241	8.72388	2.96775		14565.4	2133.45
1060	660.861	62.7535	46.3228	3.19876	5.46804		9907.67	3613.61
1061	732.357	62.1312	47.9998	9.22645	6.58339		14492.6	4821.39
1062	699.613	131.489	26.3476	13.09	3.8089		16160.5	2664.76
1063	687.817	122.226	65.4983	7.13481	2.97527		17398.7	2046.44
1064	973.813	78.5521	40.3362	15.537	4.38707		23521.2	4272.19
1065	578.775	107.663	50.0441	6.89679	7.61595		12341.1	4407.92
1066	474.711	79.9025	30.4593	11.4219	6.46618		9170.91	3069.57
1067	454.011	79.5402	45.0604	7.47067	14.0166		8642.61	6363.7
1068	666.624	96.2112	64.7964	5.84991	0.958911		15026.7	639.233
1069	299.709	122.66	43.6433	4.97591	8.49818		5889.38	2546.98
1070	434.555	118.228	48.5359	3.2274	4.31906		8240.03	1876.87
1071	1082.25	92.1779	45.9459	9.36358	13.3125		23189.9	14407.4
1072	505.606	138.087	55.5006	4.3746	10.0307		11316	5071.57
1073	1087.31	104.414	52.9158	13.5089	0.207464		28936	225.577
1074	426.583	87.2502	30.0248	2.8987	5.81472		5676.79	2480.46
1075	481.815	72.3228	34.5951	4.30152	5.09283		6868.82	2453.8
1076	745.455	121.382	77.6959	17.461	4.84869		26282	3614.48
1077	799.409	102.869	48.7201	24.4337	4.666		27131	3730.05
1078	459.987	123.506	42.7028	7.48642	1.79856		9850.62	827.313
1079	558.41	102.568	66.9349	10.1995	4.04209		14858.8	2257.14
1080	419.867	70.4784	51.0264	13.1374	1.98282		10000.8	832.52
1081	750.889	117.725	35.9732	17.6492	0.445401		20596.2	334.446
1082	810.373	98.6113	79.2395	25.8252	2.38671		32714.9	1934.13
1083	713.157	80.4457	83.3688	9.25313	5.91439		19636.3	4217.89
1084	711.033	136.433	67.4523	4.44139	0.497183		17449.9	353.513
1085	824.306	49.286	41.7919	13.1547	6.22425		17119.5	5130.69
1086	635.912	58.5351	18.0163	4.91242	7.31812		6843.57	4653.68
1087	624.127	96.3646	25.8673	19.917	1.18112		16162.3	737.171
1088	773.555	71.959	84.1292	13.5853	2.36155		23505.9	1826.79
1089	709.905	116.682	64.4943	4.17545	3.98641		15996.9	2829.97
1090	738.436	111.614	24.4918	11.9491	5.31586		15234.7	3925.43
1091	731.444	67.0677	39.0786	10.4045	6.42689		14142.1	4700.91
1092	739.746	118.184	28.8165	0.379527	9.92888		9738.79	7344.85
1093	693.829	116.14	26.8772	11.8858	1.73266		14788.5	1202.17
1094	540.933	121.901	81.5942	8.11949	6.45868		15686.1	3493.71
1095	812.464	138.29	42.1354	11.9283	2.4866		20789.1	2020.28
1096	789.006	94.331	37.2126	19.8844	1.44505		21969.9	1140.15
1097	820.585	122.126	11.3951	6.44029	6.90363		12093.1	5665.02
1098	962.263	122.287	56.5866	17.2667	3.63629		30075	3499.06
1099	561.991	72.9326	71.907	14.5197	3.49665		16232.8	1965.09
1100	645.352	54.1614	31.3689	2.35943	4.45525		7125.66	2875.21
1101	666.341	92.7196	93.7692	9.90541	6.43989		20480.1	4291.16
1102	583.841	71.6638	29.4275	12.9566	2.78878		11533.5	1628.2
1103	462.888	91.8069	40.311	6.8087	2.5048		8536.1	1159.44
1104	600.399	60.2406	43.0519	16.8312	1.65678		14686.3	994.728
1105	459.33	115.436	16.2647	17.4383	2.0853		10780.9	957.839
1106	695.427	83.026	14.8019	24.9007	0.258207		18592.7	179.564
1107	473.541	122.257	81.6096	8.3088	1.11582		13811.2	528.386
1108	578.597	53.9458	26.4207	11.6276	5.61163		9876.18	3246.87
1109	709.265	169.769	47.3327	2.27702	0.517588		15116.3	367.107
1110	619.591	64.0287	23.218	17.3105	4.18558		13250.2	2593.35
1111	647.998	42.9782	52.397	18.29	5.0539		16969.6	3274.91
1112	1085.97	113.006	23.3085	1.86675	2.80258		14041.9	3043.51
1113	414.423	115.56	60.7556	2.97867	6.16185		8649.22	2553.61
1114	475.1	52.4222	39.1084	21.2577	7.34963		12616.2	3491.81
1115	1358.11	84.5534	47.0516	3.72805	0.951856		22972.5	1292.73
1116	675.173	121.889	62.1852	7.89486	15.007		17034.9	10132.3
1117	565.601	61.6628	27.8662	5.83169	1.32078		7622.95	747.036
1118	601.187	86.7635	48.0073	10.7368	4.35817		13524	2620.07
1119	839.49	73.4423	42.6017	7.98462	4.04874		15595.4	3398.88
1120	304.798	58.4214	35.7956	13.9458	12.2561		6349.92	3735.62
1121	662.901	92.1955	33.3834	37.8792	5.04822		26854.1	3346.47
1122	223.071	59.325	30.6248	16.0644	1.82586		4801.14	407.296
1123	680.272	52.1131	54.6581	8.93983	4.44692		13720.6	3025.11
1124	529.551	91.7135	43.7379	8.32643	15.496		10702.1	8205.93
1125	729.093	110.552	53.4925	6.55546	0.32575		15959.9	237.502
1126	632.048	112.34	24.4993	3.17996	6.92896		8908.45	4379.43
1127	486.465	44.3878	64.59	6.92693	8.51982		9732.51	4144.6
1128	703.335	84.4033	39.8026	16.5302	9.13399		17705.5	6424.26
1129	709.668	113.972	66.8274	18.7208	0.361574		23926.2	256.597
1130	896.46	127.11	47.3546	6.83936	1.41148		19741.3	1265.34
1131	556.304	57.3861	32.9355	4.30517	0.993251		7231.13	552.549
1132	939.293	129.431	45.1595	2.12084	4.42563		17113.7	4156.96
1133	802.048	89.4515	24.9279	10.4673	1.42		14585.8	1138.91
1134	555.056	109.074	30.5799	22.2516	7.30577		16281.5	4055.11
1135	656.736	96.3642	47.7283	1.97854	1.36531		10823.1	896.645
1136	817.414	111.238	67.4175	17.9308	4.22707		27020.7	3455.27
1137	416.033	126.902	54.7609	4.68587	2.25949		9054.68	940.02
1138	645.729	115.418	24.5421	3.14436	8.21965		9215.89	5307.67
1139	677.161	151.137	43.828	26.7123	2.24423		25611	1519.7
1140	448.865	90.2158	51.0451	39.5136	2.90025		20147.4	1301.82
1141	541.64	78.0359	52.1973	31.8464	1.61416		20888.5	874.296
1142	735.72	92.5344	17.5401	6.0223	0.917587		10061.2	675.087
1143	804.088	76.1501	28.1501	5.48342	4.52334		11412.2	3637.16
1144	636.462	108.026	50.8182	10.0557	11.0933		15186.8	7060.44
1145	1008.78	76.8708	59.1424	8.88625	0.33977		22737.4	342.754
1146	616.121	106.407	65.8454	12.7814	3.78264		17615.2	2330.56
1147	591.473	140.849	84.3427	5.64751	10.1037		17070	5976.08
1148	666.66	61.0966	38.31	10.4048	0.976322		12540.8	650.874
1149	663.166	137.766	28.7213	21.0337	0.245197		19831.3	162.606
1150	814.35	67.191	65.669	11.2154	1.26302		20261.8	1028.54
1151	750.355	115.281	41.333	12.9367	4.82703		18555.3	3621.99
1152	674.408	58.2607	51.9402	9.09056	2.48703		13603.3	1677.27
1153	505.172	77.0683	80.0278	5.01164	3.93724		11879.1	1988.98
1154	1221.02	107.667	25.9866	6.89593	3.87179		20589.3	4727.55
1155	664.805	85.474	45.2293	17.6089	3.6946		17988.3	2456.19
1156	195.422	109.228	52.0495	12.3054	2.52694		5052.71	493.819
1157	576.407	86.2878	48.7637	4.61085	5.70212		10378.7	3286.74
1158	486.075	76.3896	31.0894	3.93455	0.318542		6605.77	154.835
1159	559.03	134.068	37.8138	26.3244	2.14877		19748.4	1201.22
1160	964.072	51.2667	46.7751	30.949	6.70569		33915	6464.77
1161	756.426	75.694	89.1029	12.403	3.75847		23191.6	2843.01
1162	440.221	83.4506	55.2752	9.98141	6.80837		10153.5	2997.19
1163	529.706	93.9418	56.3787	3.21279	1.82797		9988.19	968.29
1164	573.592	62.4094	39.2292	7.17353	4.92677		9544.21	2825.96
1165	662.175	103.232	23.5811	8.29069	0.257065		11376.6	170.222
1166	796.539	69.3012	24.0646	4.45638	3.20739		9739.59	2554.81
1167	978.993	74.0048	20.6991	5.78348	3.69589		12628.9	3618.25
1168	641.098	71.0913	86.6107	20.3218	0.716669		22983	459.455
1169	376.735	125.504	41.635	26.7403	1.44985		13487.4	546.209
1170	853.594	99.7521	44.8074	7.00785	5.27237		17012.8	4500.46
1171	534.397	66.4776	33.8233	16.2465	0.980442		12135.5	523.945
1172	824.249	151.334	70.0616	1.6498	0.53494		19682.8	440.924
1173	577.676	65.1467	44.2726	11.0587	2.11385		11938.3	1221.12
1174	634.312	100.078	21.8087	8.25064	1.75697		10542.8	1114.47
1175	492.097	91.9326	46.9512	11.8184	4.70535		11535.5	2315.49
1176	583.426	96.7893	39.5206	8.74926	0.411246		11708.9	239.932
1177	730.919	75.1517	46.5934	8.88069	1.84355		14690.8	1347.49
1178	894.4	101.452	33.7503	9.45769	7.28938		17734.8	6519.62
1179	597.77	66.1069	50.9459	12.8809	5.6591		13947.6	3382.84
1180	820.341	91.8223	28.5741	28.6971	5.63483		26825.5	4622.48
1181	602.536	90.5876	83.8457	20.8616	0.649656		22285.1	391.441
1182	668.586	117.745	38.4081	12.34	1.55819		15976.2	1041.79
1183	730.227	89.978	42.8634	17.6341	1.39036		19661.7	1015.28
1184	561.503	83.9918	20.4947	11.4422	4.62442		9965.33	2596.63
1185	954.766	60.0803	12.8917	8.1242	1.358		11764.4	1296.57
1186	604.052	45.8874	40.3301	3.68794	0.942055		7956.96	569.05
1187	512.439	83.9889	69.6424	7.06008	5.41692		12077.7	2775.84
1188	391.918	101.274	30.7406	23.038	2.64235		11544.3	1035.59
1189	538.122	98.1363	35.7189	5.71476	2.99757		9240.6	1613.06
1190	753.981	84.9035	35.9953	1.96324	0.18791		10225.8	141.681
1191	821.15	117.775	72.5939	5.21269	1.6621		20433.4	1364.84
1192	573.625	121.217	34.5339	20.5012	0.376395		16937.1	215.91
1193	739.478	42.9532	61.8184	11.6145	6.51143		16949.4	4815.06
1194	672.173	78.6409	25.0893	10.0238	5.77718		11556.8	3883.26
1195	832.413	93.0647	28.4749	4.80065	1.6299		12335.6	1356.75
1196	481.236	86.2027	53.8057	6.60378	4.21636		9832.37	2029.06
1197	777.408	51.6384	54.131	12.904	9.59341		17894.2	7457.99
1198	563.789	78.1949	36.7791	23.0435	1.05442		16410.5	594.469
1199	464.434	129.533	37.5513	13.5372	5.18671		11790.8	2408.89
1200	957.881	87.59	65.882	1.56287	4.07339		18174.9	3901.83
1201	470.141	50.1397	30.6752	6.60156	7.47235		6507.46	3513.06
1202	736.29	104.325	16.1294	34.582	3.07111		26218.7	2261.23
1203	464.195	54.4743	36.8848	31.0633	0.367754		15613.5	170.71
1204	339.82	67.5046	45.7626	15.1141	5.5743		8202.44	1894.26
1205	748.745	78.8043	52.1358	13.1987	3.07421		18420.4	2301.8
1206	618.47	76.3549	35.853	6.594	0.509199		10184.8	314.924
1207	662.406	168.011	37.8562	19.9224	2.89992		21655.5	1920.92
1208	387.504	75.7719	32.9961	18.8549	7.82653		9728.95	3032.81
1209	414.397	86.6415	8.99261	10.5721	3.76101		6270.21	1558.55
1210	345.55	70.5075	48.2915	33.9109	9.77338		13445.7	3377.19
1211	749.96	70.1549	51.6745	10.1125	16.9789		16234.6	12733.5
1212	711.644	93.9372	39.7778	20.087	4.13703		20244.6	2944.09
1213	657.639	140.219	63.482	4.61073	5.98969		15897.8	3939.06
1214	572.611	97.6788	57.8515	16.5099	18.7813		16806.9	10754.4
1215	524.33	112.913	41.1429	20.2985	5.46622		15766.5	2866.1
1216	793.14	150.484	54.0154	15.7736	3.13055		24948.2	2482.96
1217	840.433	97.9441	70.0835	29.5513	1.99553		34817.3	1677.11
1218	651.951	49.3837	25.274	25.8291	0.912425		17751.6	594.856
1219	781.245	46.5427	36.1781	8.11424	1.83334		12318.7	1432.29
1220	696.163	99.4598	35.5991	21.2416	2.03232		20113.6	1414.83
1221	853.347	88.8925	83.2154	14.499	1.10253		27293	940.838
1222	963.928	84.7693	65.7469	8.15783	3.47098		22865.1	3345.78
1223	563.117	94.7781	36.9481	2.38836	0.0425663		8271.1	23.9698
1224	1006.77	102.695	22.0436	5.18667	3.06547		14629.2	3086.21
1225	838.035	141.717	54.0224	22.1742	14.7444		29920.4	12356.3
1226	430.222	88.8062	35.6561	19.6251	2.0206		11620.1	869.305
1227	865.075	92.2752	61.9633	11.3828	1.17548		22422.2	1016.88
1228	549.274	137.147	49.8812	22.7435	4.63265		19263.7	2544.6
1229	586.988	58.4488	49.4368	6.99788	3.30186		10652.3	1938.15
1230	461.21	106.698	19.9373	12.9366	7.64105		9323.14	3524.13
1231	414.316	90.7094	47.4902	1.94382	8.38991		6649.47	3476.08
1232	879.423	98.1743	41.2472	20.0601	1.06379		25477	935.525
1233	439.851	110.129	62.8442	15.6896	5.37511		13395.7	2364.25
1234	671.698	103.307	48.3518	11.787	3.54778		16391.4	2383.03
1235	576.468	124.1	72.2569	10.0221	2.39195		16623	1378.88
1236	506.113	78.0493	59.2662	27.1808	2.23878		18409.1	1133.08
1237	749.526	92.7987	13.4316	15.6183	9.50706		15092	7125.79
1238	681.841	71.3111	39.055	10.6932	3.25023		13512.4	2216.14
1239	515.815	66.2456	31.8844	8.28984	8.35911		8439	4311.76
1240	660.478	81.7917	68.9082	35.3066	1.54471		29391.9	1020.24
1241	627.891	106.478	61.3628	3.81465	7.32561		13205.5	4599.69
1242	809.96	129.087	63.0124	4.12652	5.37659		18640	4354.82
1243	491.537	85.9082	32.8233	5.46141	4.41289		7699.92	2169.1
1244	483.407	105.253	42.5561	1.97074	1.32919		7774.29	642.539
1245	524.064	59.9209	40.8325	4.07387	5.25262		7573.04	2752.71
1246	713.743	110.402	37.5551	9.90187	1.22656		15301.5	875.449
1247	794.437	128.281	40.25	16.0191	1.41285		21983.1	1122.42
1248	1308.88	69.6793	29.6064	7.02719	1.62045		19907	2120.98
1249	696.154	79.3756	19.4314	3.93191	8.67225		8087.33	6037.23
1250	528.538	130.581	43.7922	12.9466	4.22304		13830.7	2232.04
1251	834.771	107.319	47.7263	15.4636	0.035447		22792.1	29.5901
1252	354.099	131.71	13.9917	13.5114	2.38503		7485.3	844.537
1253	798.234	149.233	30.1611	10.1869	1.75946		18166.4	1404.46
1254	956.591	93.5092	39.4648	26.2824	2.0523		31580.9	1963.21
1255	741.381	52.2131	41.8234	6.6426	0.494055		11915	366.283
1256	368.248	68.1291	22.2952	22.4828	5.88789		9338.53	2168.21
1257	734.061	38.3378	35.7247	9.37892	0.564279		11825.9	414.215
1258	1032.23	83.3178	41.9202	6.02027	0.22217		18173.3	229.33
1259	773.9	56.4836	31.9234	15.6605	2.18889		16468	1693.98
1260	613.265	54.9731	52.6753	3.1326	0.484856		9581.58	297.345
1261	282.419	136.855	35.7145	24.5205	6.44849		9534.56	1821.18
1262	701.533	128.6	39.6376	3.20199	6.11453		12595.8	4289.54
1263	583.459	82.175	34.5295	32.7157	2.20963		21125	1289.23
1264	726.339	131.565	23.2814	6.5148	3.18046		12782.7	2310.09
1265	542.238	91.8913	15.3487	13.5891	3.14217		10253.4	1703.8
1266	887.188	77.338	26.4896	3.74773	2.5306		11229.5	2245.11
1267	844.969	64.3809	32.4128	22.2373	1.05611		22655	892.38
1268	492.831	89.261	50.1218	8.98783	1.91235		10711	942.463
1269	577.777	81.5908	57.9405	1.87703	5.54487		10027.3	3203.7
1270	616.96	43.6756	43.2985	10.9677	14.5495		11751.7	8976.46
1271	597.562	85.7751	20.0074	20.3938	2.81729		14635.6	1683.51
1272	798.417	102.643	69.797	24.3263	1.74883		30141.3	1396.3
1273	453.204	110.083	28.0329	19.8439	6.55327		12289.7	2969.97
1274	582.758	85.8659	60.9455	8.19504	0.997224		13361.7	581.14
1275	441.851	64.0418	29.9041	7.20482	3.55309		6644.62	1569.94
1276	471.134	74.7816	66.6313	8.98357	4.54		11244.9	2138.95
1277	981.543	36.8931	54.1401	17.2796	3.24728		24896.2	3187.35
1278	559.042	89.4119	31.7606	5.12628	1.90481		8631.49	1064.87
1279	850.409	139.697	59.9575	29.9413	1.41753		36147.7	1205.48
1280	664.732	83.7371	61.8721	3.96452	5.78642		13153.8	3846.41
1281	617.411	50.3752	25.8924	27.2781	2.16752		17592.7	1338.25
1282	457.777	91.8724	27.3499	23.4928	1.32652		13078.3	607.249
1283	855.434	42.5984	58.6382	0.566714	1.24569		11987.7	1065.61
1284	371.102	91.0859	40.7399	8.17397	2.85657		7236.33	1060.08
1285	678.493	96.2247	38.5335	20.8705	7.29277		19643.2	4948.1
1286	332.349	101.765	49.592	18.2797	1.70418		9774.21	566.383
1287	1087.94	141.909	36.5312	8.76079	1.55922		24371.4	1696.34
1288	352.847	79.8728	30.9133	3.65691	0.0605378		4788.51	21.3606
1289	333.156	146.368	25.1441	3.8682	1.86021		5630.71	619.741
1290	568.418	78.9839	70.16	6.3728	7.63797		12976.8	4341.56
1291	673.441	92.8084	11.3393	3.44268	0.826944		7142.73	556.897
1292	838.581	112.033	50.8751	4.81888	2.84999		16935.5	2389.95
1293	236.704	64.8614	39.3054	10.0397	6.17274		4488.35	1461.11
1294	407.371	98.48	52.7287	20.5274	4.78147		12819.6	1947.83
1295	602.159	78.4761	68.5633	7.738	0.9214		14166.6	554.829
1296	639.92	42.2717	59.4196	8.04631	0.486012		12640.7	311.008
1297	609.267	81.9972	53.8769	16.7686	5.41583		16942.8	3299.69
1298	584.014	132.968	20.6552	13.1084	3.50576		12937.1	2047.41
1299	671.164	63.1444	44.8095	18.2032	0.492562		17451.7	330.59
1300	799.944	135.029	64.9659	50.9695	5.01652		47137.2	4012.93
1301	883.234	104.843	87.7899	18.5661	3.74517		32593.5	3307.86
1302	551.771	92.1849	25.0889	28.753	6.90466		17722.5	3809.79
1303	666.039	111.284	50.4797	8.25183	3.62063		15087.1	2411.48
1304	666.76	84.1157	54.6495	14.4987	5.4244		17590.8	3616.78
1305	659.71	93.7585	22.7549	18.3357	3.33187		15810.2	2198.07
1306	693.197	103.174	76.1702	13.3612	4.34995		21304.6	3015.37
1307	712.334	43.6546	43.2987	34.4826	1.37627		26144.1	980.363
1308	628.635	138.609	37.0878	11.3221	0.823059		15223.7	517.403
1309	628.963	95.4022	16.1473	20.8924	3.90479		15576.1	2455.97
1310	748.73	94.3969	41.351	8.31242	2.34763		14920.7	1757.74
1311	918.967	98.3175	56.6441	32.2892	10.3352		37692.1	9497.72
1312	744.537	108.057	54.1055	5.96504	3.44651		15934.1	2566.06
1313	1106.88	115.764	23.691	5.63041	4.91872		17713.4	5444.44
1314	1264.32	158.655	48.6517	2.43812	0.922975		26511.7	1166.93
1315	816.358	93.2816	49.7556	3.73242	3.60763		14675	2945.12
1316	552.325	68.7498	98.8643	4.28033	3.7893		14320.4	2092.92
1317	419.546	117.242	53.8381	18.8349	0.868466		13257.9	364.361
1318	876.877	76.9329	60.1661	5.15371	4.44615		17476.8	3898.73
1319	406.618	80.1481	34.9824	8.7004	7.07072		7371.91	2875.08
1320	701.796	106.972	55.6486	8.77811	7.304		16653.8	5125.91
1321	796.061	71.8166	34.6783	4.39859	0.466882		11393.3	371.667
1322	647.843	93.5579	72.8916	10.5216	5.13964		17738.3	3329.68
1323	965.949	115.081	40.373	3.50056	2.50957		16858.7	2424.11
1324	609.186	99.88	48.129	14.0039	1.11295		15721.6	677.994
1325	534.058	48.7157	10.2369	2.98191	5.22376		3868.61	2789.79
1326	668.085	59.5818	38.1723	16.1029	2.43005		15344.3	1623.48
1327	613.581	115.025	48.865	8.46153	1.93933		13958.1	1189.94
1328	418.543	61.1855	99.1469	0.797368	1.58996		9577.26	665.469
1329	631.779	119.829	27.8053	9.44704	2.47273		12566.5	1562.22
1330	896.817	60.2368	23.2135	5.40336	0.119452		10943.4	107.127
1331	314.485	58.1423	82.0172	18.7633	0.720773		10378.6	226.673
1332	476.351	98.0299	42.2015	6.7091	0.466519		9104.76	222.227
1333	632.43	37.8982	32.2037	14.827	2.83374		12345.1	1792.15
1334	455.118	81.1905	51.9783	26.2598	1.38793		15715.8	631.672
1335	763.519	52.2641	14.9408	22.6517	7.47164		17645.5	5704.74
1336	644.633	51.7805	86.2472	11.7561	5.46217		18126.5	3521.1
1337	579.346	61.9644	42.5868	3.93256	1.65535		8574.36	959.022
1338	560.146	71.9544	43.2933	5.83121	6.17663		9518.99	3459.82
1339	629.706	61.8259	30.3998	11.0857	6.3177		11273.4	3978.29
1340	533.305	162.643	29.324	11.0828	3.86673		12869.2	2062.15
1341	501.517	101.333	51.6158	3.87527	3.76554		9499.67	1888.48
1342	710.681	106.715	24.054	5.97792	0.380167		11196.1	270.177
1343	457.031	73.7218	59.7149	27.9856	9.14445		16811.9	4179.3
1344	556.301	51.7173	23.2793	8.4359	1.49752		7759.41	833.071
1345	859.574	64.6506	21.329	2.18696	3.39751		8354.75	2920.41
1346	1091.96	100.745	49.3592	17.4885	2.8957		31347.1	3161.98
1347	872.112	70.7244	42.454	5.62221	15.2932		14479.5	13337.4
1348	484.262	129.176	78.1187	3.35128	3.22745		12221.7	1562.93
1349	988.223	107.806	62.332	8.214	13.7785		24309.3	13616.3
1350	710.376	80.1444	52.7231	9.94925	8.56936		15881.3	6087.46
1351	1067.71	120.873	35.1745	15.6978	0.494507		27778.3	527.99
1352	393.933	99.6814	68.6097	2.79833	2.31571		8342.92	912.235
1353	505.8	114.592	26.9625	3.16639	5.18989		7427.52	2625.04
1354	655.971	116.086	33.0925	6.84302	1.29479		12251.5	849.341
1355	1017.57	47.6442	29.1892	17.2514	4.25214		21779.2	4326.86
1356	544.815	76.8826	59.5552	5.96163	2.41124		11125.6	1313.68
1357	682.228	105.039	37.8199	3.15392	2.20722		10969.5	1505.83
1358	592.416	104.294	37.2537	9.02176	5.9349		12045.1	3515.93
1359	1053.72	132.348	74.0272	8.46335	7.2434		30051.8	7632.51
1360	728.074	70.6205	72.1536	6.7381	2.55968		16702.1	1863.64
1361	1252.7	57.3083	35.0008	16.9802	4.7923		28678.4	6003.32
1362	1204.02	138.415	39.0582	19.0097	0.385416		36532.7	464.05
1363	621.501	107.321	19.6438	12.683	3.97799		12435.9	2472.32
1364	713.035	75.8823	45.2925	9.3046	6.73977		14419.6	4805.69
1365	545.829	53.2504	58.6017	9.515	2.97414		11683.4	1623.37
1366	431.707	71.803	46.1845	7.7428	2.9004		8183.17	1252.12
1367	489.552	80.1306	31.6919	31.7164	1.65046		17036.3	807.988
1368	419.104	132.12	23.4257	5.01304	1.94569		6929.23	815.449
1369	340.906	32.6359	93.7696	37.7071	3.87381		16287.6	1320.61
1370	655.926	105.026	47.4706	23.2819	19.9961		21632.4	13115.9
1371	756.302	78.3494	50.7535	15.8143	2.95794		19875.8	2237.09
1372	931.883	85.6429	45.6606	11.2266	3.58775		20833.8	3343.37
1373	593.135	112.86	29.2589	16.4847	0.297268		14828.2	176.32
1374	786.765	170.906	65.463	36.1746	10.5528		39493.7	8302.6
1375	896.69	125.374	23.1556	11.3642	1.45968		18670.6	1308.88
1376	906.471	61.7539	58.0051	1.2211	2.83271		14149.4	2567.77
1377	836.907	75.1262	49.8273	47.8013	2.7395		41778.2	2292.71
1378	674.389	52.6064	38.8559	2.26895	3.23864		8269.67	2184.1
1379	242.954	115.486	26.6055	7.77852	5.32789		4406.8	1294.43
1380	532.359	64.2254	10.7627	26.4567	0.481604		13817.9	256.386
1381	724.059	132.437	33.3748	6.01516	0.475783		13866.1	344.495
1382	932.771	73.2977	40.2194	11.1695	2.47705		19138.3	2310.52
1383	939.632	139.215	36.0277	14.8614	10.2254		25103.8	9608.14
1384	501.565	116.627	13.8739	13.2985	0.182387		10029	91.4788
1385	754.613	140.349	19.3186	19.2772	12.2832		20379.6	9269.07
1386	695.299	81.9962	26.4374	32.9589	4.80571		24250.2	3341.41
1387	543.63	92.6647	45.5544	12.1665	1.31708		12770.2	716.003
1388	768.276	110.56	24.7527	8.30935	0.218844		13736.2	168.132
1389	756.71	123.891	55.9699	13.1958	1.52617		21328.6	1154.87
1390	512.1	70.6885	31.7434	31.398	1.45797		17395	746.628
1391	816.59	73.2696	48.8207	14.8526	2.06574		20313.4	1686.86
1392	680.859	95.2262	72.4908	8.1252	2.10676		17439.2	1434.41
1393	718.811	44.3544	38.4729	2.55525	4.85252		8539.54	3488.05
1394	892.615	126.935	63.1796	9.28127	0.983814		23902.1	878.168
1395	900.702	83.4422	34.9847	8.78279	0.639889		16574.9	576.349
1396	1180.87	93.5128	44.0577	24.5346	8.01674		38441.4	9466.74
1397	455.607	100.648	35.0175	31.0798	6.53533		16514.3	2977.55
1398	543.235	198.285	41.321	17.0394	1.48057		17981.5	804.299
1399	969.491	70.3333	47.5664	2.92327	10.0384		15026.4	9732.14
1400	476.836	46.2471	45.2167	17.3767	3.70077		11625	1764.66
1401	589.046	66.7636	34.4323	10.0824	0.410468		10727.6	241.785
1402	565.828	96.0034	23.1314	12.1666	4.86376		11059.9	2752.06
1403	813.393	81.9471	32.9149	28.5814	0.722701		26669.9	587.841
1404	225.897	63.5111	48.7295	18.4397	0.5281		6083.37	119.296
1405	704.209	59.2193	60.9194	10.429	2.54653		16127.4	1793.29
1406	515.014	130.566	15.9057	30.1853	5.46446		17479.6	2814.27
1407	886.655	45.7795	94.0404	7.2671	2.66849		22885.2	2366.03
1408	414.84	104.373	22.1397	3.75052	2.84408		5632.43	1179.84
1409	879.656	65.5993	33.8088	10.7255	1.62441		16277.9	1428.92
1410	401.878	74.6879	71.2525	6.89411	1.52477		9303.34	612.772
1411	461.886	53.6984	17.9305	10.5137	0.750798		6763.4	346.783
1412	528.111	121.959	68.3671	6.19792	7.17988		13259.2	3791.77
1413	1010.23	55.1561	41.7895	20.7022	0.10704		27083.3	108.135
1414	776.843	77.5255	51.5799	4.78968	8.45459		14063.5	6567.89
1415	527.354	130.589	59.2199	7.43776	6.93044		13127.1	3654.79
1416	448.547	80.5978	63.7652	8.3342	6.13277		10415.1	2750.83
1417	530.009	91.0799	27.4334	6.92247	5.62693		8529.2	2982.32
1418	489.051	102.557	19.4737	4.08599	1.6716		6464.83	817.499
1419	630.819	154.23	42.0433	2.87614	5.32976		12484.4	3362.11
1420	733.939	50.3887	48.6085	14.4339	4.55907		16926.7	3346.08
1421	585.19	59.1411	46.9374	3.53645	2.03658		8853.43	1191.78
1422	472.845	85.6499	40.0707	29.5357	2.70517		16581.6	1279.13
1423	423.977	78.3143	37.0536	10.902	4.23931		8500.67	1797.37
1424	675.821	115.662	37.1774	17.7397	0.215781		18645.1	145.83
1425	1022.08	118.58	36.9088	10.9787	5.75766		23148.7	5884.77
1426	879.496	71.2157	42.1637	12.7648	2.08972		19298.9	1837.9
1427	1031.3	133.985	21.3223	5.8554	3.63349		17423.7	3747.23
1428	510.456	101.254	23.6177	5.00648	0.568748		7450.34	290.321
1429	634.842	110.742	89.7943	23.9161	5.38935		26452.1	3421.39
1430	568.004	52.3868	26.3438	9.0736	3.58858		8541.58	2038.33
1431	635.39	112.098	54.807	5.17528	1.25057		13467.8	794.601
1432	777.739	71.044	52.564	13.348	4.11151		18897.7	3197.68
1433	422.679	115.99	51.1132	10.8078	3.65641		10562.2	1545.49
1434	894.959	105.047	24.1746	11.1356	0.982041		17489.7	878.886
1435	297.129	136.587	30.3467	4.65746	2.84813		5299.13	846.261
1436	542.24	78.1368	80.159	18.9667	1.66334		18482.4	901.931
1437	616.71	123.166	36.0368	10.1081	12.9145		13645.2	7964.48
1438	905.916	125.959	27.042	6.86768	2.29821		16490.8	2081.98
1439	803.831	70.4201	53.5998	19.5779	12.9244		23414.1	10389
1440	749.334	77.2212	35.0361	24.0777	10.6243		22104.4	7961.15
1441	616.557	65.7011	31.9391	9.90147	2.18981		10818.1	1350.14
1442	627.461	90.0715	64.5757	29.2452	13.2733		24894.3	8328.51
1443	1056.47	108.127	19.8023	9.53541	2.66545		18727.9	2815.96
1444	695.126	164.872	30.7118	30.998	10.6268		27445.8	7386.93
1445	783.722	102.692	71.324	9.68695	2.8336		21196.5	2220.76
1446	600.057	94.6502	38.7628	24.7303	14.8779		19076.6	8927.62
1447	569.879	119.462	38.8996	8.77378	3.12122		12206	1778.72
1448	854.838	112.941	93.1312	3.65259	0.575416		23261.7	491.887
1449	835.649	103.121	30.8943	1.48724	0.328167		11215.5	274.232
1450	636.944	73.4678	20.284	5.93231	3.5285		8216.82	2247.46
1451	696.501	112.563	38.0856	6.41923	7.25417		13275.1	5052.54
1452	866.202	102.441	31.0789	17.5483	0.689108		22063.2	596.907
1453	1156.88	113.019	46.7297	3.31714	1.02251		21243	1182.91
1454	688.249	107.287	31.9858	2.26048	4.83348		9958.9	3326.63
1455	810.287	102.494	55.8418	22.1585	1.41336		27166.4	1145.23
1456	812.703	27.6326	22.151	26.5053	5.91658		20943.3	4808.42
1457	481.168	120.182	11.4881	7.88495	0.191344		7561.63	92.0687
1458	633.881	69.5982	94.6701	11.2548	3.31774		19295.7	2103.05
1459	790.135	121.358	19.3811	20.2919	1.25994		20993	995.526
1460	595.043	61.5535	75.9735	19.4581	4.71067		19410.6	2803.05
1461	726.35	87.2361	32.746	2.99176	8.22887		10082.5	5977.04
1462	666.476	128.521	36.2691	14.4619	6.81751		17181.4	4543.71
1463	723.171	97.9679	24.9629	15.2849	8.33471		16164.7	6027.42
1464	535.315	52.7014	53.6871	11.2903	16.5307		11665.4	8849.11
1465	571.864	61.1311	28.3744	9.34654	3.16551		9251.02	1810.24
1466	577.77	72.8965	44.0807	29.501	3.33006		20205.6	1924.01
1467	643.256	50.1104	50.5253	12.4559	0.891688		14097.1	573.584
1468	742.614	90.505	57.254	18.0178	5.68374		22215.4	4220.83
1469	544.361	120.749	50.7886	12.3197	13.2286		14353.2	7201.11
1470	744.001	62.2943	37.2481	10.5403	10.5336		13981.7	7837
1471	487.558	65.754	56.0358	23.2648	7.04658		15626.4	3435.62
1472	840.778	117.39	21.6957	10.6829	1.8183		16420.6	1528.79
1473	666.278	92.2438	28.8189	41.4624	1.03146		28221.6	687.237
1474	702.543	111.359	50.7199	13.2414	2.33843		18580.5	1642.85
1475	624.068	132.192	14.4234	39.828	0.187943		25592.4	117.289
1476	572.511	83.4291	56.3196	23.8602	2.66954		19280.6	1528.34
1477	917.846	115.528	59.1272	6.12569	2.73221		21045.7	2507.75
1478	230.616	75.5907	23.4754	7.48657	4.1124		3411.83	948.387
1479	473.111	69.982	14.2106	21.3116	3.54606		10928.5	1677.68
1480	865.623	40.8437	28.4865	5.07283	15.7551		10123.5	13638
1481	898.483	74.4854	56.4393	3.59354	2.98115		16093.9	2678.51
1482	677.641	106.081	53.1651	2.47694	11.1737		12524.2	7571.76
1483	814.315	138.177	70.8665	8.04533	9.42974		22794	7678.77
1484	1510.28	127.877	8.25349	10.7109	11.9685		26774.4	18075.8
1485	582.687	79.7477	41.5599	8.84388	1.02453		11322.4	596.979
1486	542.878	80.049	39.8952	13.1455	0.203671		12145.1	110.568
1487	661.412	70.9849	33.5494	33.4996	2.11747		23744.4	1400.52
1488	659.77	139.248	35.3759	30.1444	1.41849		25119.3	935.874
1489	446.649	98.8643	11.539	16.399	5.21375		9271.33	2328.72
1490	1015.01	109.003	34.8251	7.92139	2.78104		19646.5	2822.77
1491	500.299	85.8121	81.2791	9.11211	1.81113		13699.8	906.107
1492	929.135	124.966	60.8802	5.86488	5.38124		21983.9	4999.9
1493	637.012	56.2387	58.7163	29.742	4.27193		23444.4	2721.27
1494	724.893	92.0301	68.7214	3.59367	1.73461		15446.3	1257.4
1495	758.665	46.491	34.4099	13.605	4.07113		14839.2	3088.63
1496	1118.34	91.071	43.9772	1.1773	15.0541		16602.3	16835.6
1497	473.939	123.807	81.4297	4.39532	5.47746		12461.3	2595.98
1498	1052.6	97.9078	26.5202	11.4213	0.903865		20774.8	951.41
1499	537.91	74.9542	51.35	16.4901	3.85186		14352.4	2071.95
1500	889.597	77.8208	54.0079	5.90302	1.95488		17265.5	1739.06
1501	1050.69	90.9772	78.6023	23.6383	3.02134		40055.6	3174.49
1502	785.074	106.891	51.407	2.52999	3.3962		14325.7	2666.27
1503	415.735	77.572	9.4574	5.54156	2.49924		4515.53	1039.02
1504	922.738	98.9879	56.6282	1.78804	2.97034		16751.8	2740.84
1505	561.486	169.143	26.279	3.79382	1.04764		10392.1	588.236
1506	1128.58	90.8679	63.5743	13.2502	6.91095		31070.4	7799.58
1507	436.025	60.3705	46.0316	24.0712	5.40585		13280.3	2357.09
1508	642.075	118.19	84.9977	16.9757	10.3129		23141.7	6621.69
1509	621.896	118.002	30.4581	18.1722	4.21358		16677.4	2620.41
1510	736.478	73.9664	18.7515	3.21861	1.10533		7814.44	814.053
1511	975.917	64.7779	31.8281	12.0884	3.493		18648.3	3408.88
1512	814.952	133.264	57.2318	11.4201	8.66163		22561.5	7058.81
1513	751.388	111.461	52.5185	16.6546	1.20646		22053.5	906.521
1514	511.094	77.3683	33.3092	11.4847	3.98544		10085.3	2036.94
1515	627.362	72.5504	53.402	48.9292	2.28189		32161.7	1431.57
1516	515.406	112.431	31.359	4.81396	5.72029		8555.22	2948.28
1517	911.097	118.579	27.3723	10.6036	5.61782		18767.7	5118.38
1518	834.426	140.459	66.3723	6.02552	3.64696		21517.8	3043.11
1519	1442.64	102.809	53.4398	37.7589	2.68565		64652	3874.44
1520	347.937	55.8047	55.4718	4.59566	1.21463		6017.18	422.613
1521	522.106	49.2114	38.3973	12.1573	2.9019		10121.2	1515.1
1522	582.034	131.912	54.0654	9.92292	3.04815		15067.1	1774.13
1523	464.32	73.3	68.1514	34.6664	2.96271		20122.9	1375.64
1524	589.073	169.947	42.9823	22.1106	1.06417		20858.4	626.871
1525	546.403	69.1147	42.7664	15.5839	1.40915		13134.2	769.963
1526	470.068	68.0939	18.979	17.1285	3.36285		9740.81	1580.77
1527	884.619	146.38	48.1254	3.74077	9.2239		18636.1	8159.64
1528	532.532	72.8266	46.6168	10.4305	1.72182		11246.4	916.926
1529	687.378	100.295	58.2193	19.7767	4.15559		22023	2856.46
1530	620.063	143.009	20.7278	33.2744	6.91253		23529.6	4286.21
1531	600.908	43.9926	32.9173	1.79213	21.107		6161.75	12683.4
1532	417.084	122.529	15.9405	6.44976	4.62861		6511.8	1930.52
1533	973.955	107.675	72.0575	12.4456	5.19256		28800.8	5057.33
1534	916.328	97.3234	32.9624	17.266	3.40462		23166.6	3119.75
1535	854.023	69.6916	42.2341	12.524	0.0834492		18513.7	71.2675
1536	440.528	55.7253	32.1311	26.9678	0.0726431		13109.7	32.0013
1537	407.125	93.5592	68.4945	6.89812	0.416568		9707.86	169.595
1538	457.72	90.2782	56.2733	22.2293	5.80208		15050.2	2655.72
1539	372.891	104.157	82.3845	24.3198	1.41357		14981.5	527.109
1540	1222.86	64.0764	38.0242	13.0995	4.35696		25645.4	5327.95
1541	891.807	114.172	64.8042	3.76548	2.36034		19729.8	2104.97
1542	800.642	52.8767	64.7334	14.9471	4.08352		21294.2	3269.44
1543	467.905	81.9653	22.5633	16.1783	0.296667		10087	138.812
1544	666.089	70.1632	28.815	9.24347	2.60585		11161.9	1735.73
1545	779.73	186.568	70.2404	4.78303	1.95117		22232.1	1521.38
1546	828.092	55.5185	70.2731	15.3264	2.17555		23250	1801.55
1547	798.609	63.1667	36.7721	20.5351	5.50103		20975	4393.17
1548	634.568	69.8446	31.509	27.1732	0.173304		19480.3	109.973
1549	761.775	75.0282	34.1819	12.9383	2.05958		15872.9	1568.94
1550	574.058	86.2187	58.0042	12.0064	3.16227		14504.9	1815.33
1551	799.247	93.3301	41.3952	10.9358	2.84793		17453.8	2276.2
1552	481.189	119.899	21.4702	18.4609	1.20787		12264.8	581.215
1553	662.598	131.023	49.6003	31.7596	2.63617		27430.3	1746.72
1554	991.931	63.707	37.9147	42.6832	1.54083		42791.9	1528.39
1555	358.57	117.216	23.3617	5.9252	3.3254		5828.86	1192.39
1556	718.623	91.6746	50.0637	27.6792	2.11514		25806.3	1519.99
1557	737.169	86.1145	43.8033	6.87227	0.216121		13838.9	159.318
1558	531.766	106.54	59.5698	3.42398	1.8511		10853.2	984.35
1559	967.38	111.121	34.1566	19.509	2.05967		27152	1992.49
1560	1087.43	99.3039	70.2465	19.5784	2.41281		37034.3	2623.75
1561	621.279	75.1438	51.1814	6.77057	1.02948		12031	639.592
1562	468.509	123.685	64.508	8.31243	1.89448		12223	887.582
1563	368.057	109.316	88.8886	5.04687	3.7248		10026.2	1370.94
1564	967.514	173.895	42.3166	1.64294	6.69097		19514.5	6473.61
1565	1111.68	92.2879	30.46	14.1762	5.1395		24653.7	5713.47
1566	893.992	90.6228	41.8816	11.6143	12.3043		19904.5	11000
1567	688.18	76.3416	32.1582	12.3963	8.62833		13858.9	5937.84
1568	754.26	95.3877	27.9815	9.0271	13.7279		13613.7	10354.4
1569	499.569	135.055	46.329	12.4047	0.180557		13246.9	90.2005
1570	715.517	121.659	40.9908	17.9816	3.27264		20649.7	2341.63
1571	882.809	81.3587	26.3047	13.1234	2.45282		17584.8	2165.37
1572	618.668	99.2805	27.2732	24.4831	2.32114		18418.3	1436.01
1573	483.517	79.0531	17.8561	7.21666	2.0005		6658.42	967.277
1574	670.124	79.4603	28.3295	14.3913	4.76776		14156.6	3194.99
1575	633.535	108.31	107.625	19.4812	3.62892		26284.1	2299.05
1576	530.803	98.9036	30.3567	26.1605	0.894545		16761.7	474.828
1577	617.333	143.929	41.9097	33.8687	7.78487		26162	4805.85
1578	687.134	99.3384	36.7547	3.44724	3.17162		10814.2	2179.33
1579	739.455	55.7294	23.1827	11.9669	11.482		12450.5	8490.42
1580	582.743	91.0406	40.2907	2.90032	2.21531		9005.59	1290.95
1581	805.766	106.676	11.0842	2.1568	0.651622		8442.82	525.055
1582	667.984	55.114	50.459	24.9671	1.3981		21118.9	933.906
1583	753.772	82.5138	49.0243	5.70039	2.24237		14043.9	1690.24
1584	729.165	81.3794	36.642	3.66421	0.61948		10744	451.704
1585	397.304	68.0287	25.4587	5.99184	2.29201		5386.47	910.626
1586	879.805	80.02	86.6131	11.8719	6.85627		26460.1	6032.18
1587	633.603	118.532	86.5652	2.74136	5.6401		16262.6	3573.58
1588	451.25	97.3012	30.116	10.2367	1.82475		8788.11	823.42
1589	586.38	90.0818	47.1146	17.8083	0.345786		16331.3	202.762
1590	772.908	64.443	29.6565	9.60577	0.686432		13000.7	530.549
1591	693.067	78.4794	43.9082	4.58923	7.96916		11499	5523.16
1592	610.875	128.648	69.6075	2.23256	1.15439		13919.5	705.185
1593	611.447	73.7317	38.8453	22.7211	1.6608		17709.9	1015.49
1594	776.79	104.867	44.0778	61.8527	1.90529		47617.8	1480.01
1595	883.144	116.315	17.1387	3.51466	8.83705		11688.2	7804.39
1596	543.581	85.431	39.1055	2.65994	8.9248		7988.35	4851.35
1597	905.715	82.7443	41.9349	10.6965	1.06611		19095.3	965.594
1598	468.657	89.1206	61.9859	23.9368	1.48898		16472.5	697.821
1599	610.882	92.6978	72.4554	25.0728	4.2211		23317.6	2578.6
1600	588.244	70.9308	33.6265	4.17076	6.09926		8170.47	3587.85
1601	837.168	73.9906	49.3978	5.2452	0.519411		14914.5	434.834
1602	819.408	89.5172	21.9167	25.7021	1.73346		23820.5	1420.41
1603	747.105	62.8025	46.7606	16.1226	0.960404		18513.2	717.523
1604	614.713	44.36	62.0271	11.8457	0.699158		14275.4	429.781
1605	712.608	90.6303	29.5954	10.6385	9.44609		13721.1	6731.36
1606	355.032	125.777	46.8356	6.65487	16.7946		7704.79	5962.63
1607	520.465	89.4296	20.1956	5.01324	1.3798		6876.36	718.136
1608	696.981	143.142	34.6729	13.8572	1.25999		18095	878.188
1609	880.656	130.604	63.4645	29.1243	0.280238		36955	246.793
1610	837.655	56.5224	48.1941	4.96664	0.354494		13627.8	296.944
1611	612.816	89.9363	32.4362	12.8002	7.05032		13089.9	4320.55
1612	393.43	149.47	35.3842	7.94191	4.04746		8677.51	1592.39
1613	895.665	187.852	40.5057	30.1671	10.882		37744	9746.67
1614	573.691	107.062	30.5196	11.0929	3.29627		11941.6	1891.04
1615	821.1	104.534	37.1217	11.9133	2.28583		18469.9	1876.9
1616	343.709	114.469	20.6087	17.4584	7.70688		8327.94	2648.92
1617	516.952	74.0062	28.919	18.8634	2.15246		12533.3	1112.72
1618	579.59	73.224	21.0869	20.3245	5.1962		13817.3	3011.67
1619	673.236	73.1387	33.6431	14.3204	5.27629		14578.3	3552.19
1620	702.089	44.6744	34.9496	21.1844	2.03867		17716.9	1431.33
1621	417.441	118.861	68.1459	6.24861	7.2866		10396.9	3041.72
1622	565.476	80.497	21.5706	16.4178	0.395421		12135.1	223.601
1623	476.951	119.357	47.4247	20.837	2.79591		15286.2	1333.51
1624	783.355	96.8029	26.2009	24.758	2.84112		23203.3	2225.6
1625	790.781	140.762	52.3749	36.3503	3.58921		36360.4	2838.28
1626	837.455	74.8685	71.167	17.1723	5.70445		25845.9	4777.22
1627	534.108	133.768	46.4486	12.9517	2.99675		14350.1	1600.59
1628	548.904	122.691	41.7457	1.37454	0.714733		9109.93	392.32
1629	459.188	79.8527	26.5523	22.037	7.58511		12196.7	3483
1630	573.974	76.501	56.7175	12.6816	1.90148		14301.1	1091.4
1631	429.228	148.673	35.5476	5.89717	4.29005		8799.29	1841.41
1632	531.51	118.569	19.8366	18.8651	9.76684		13502.6	5191.17
1633	692.683	114.08	49.5637	6.76734	6.07056		14924.4	4204.97
1634	648.505	133.686	30.9896	17.3467	4.46225		17701.6	2893.79
1635	901.449	108.757	49.0339	12.6061	1.45262		22979.8	1309.47
1636	419.27	83.0086	44.993	12.7946	0.877145		9744.74	367.76
1637	907.341	73.9085	36.7573	9.5735	7.63593		16982.2	6928.4
1638	608	64.3065	89.7858	8.28542	3.77359		16396.6	2294.34
1639	649.567	107.909	40.1827	16.6662	2.8334		17437.9	1840.48
1640	655.01	109.386	53.294	15.6641	1.02326		18745	670.247
1641	788.493	100.008	35.2587	7.57908	9.86029		14670.5	7774.77
1642	347.778	162.873	40.3039	14.0963	6.89639		9892.15	2398.41
1643	598.943	48.3432	51.8671	13.6149	6.011		13728.7	3600.24
1644	485.612	105.041	36.5023	13.005	3.01609		11281.4	1464.65
1645	450.493	80.9853	56.2423	7.21202	5.70262		9463.57	2568.99
1646	576.994	76.7551	47.9257	17.6583	11.0336		15601.3	6366.34
1647	717.418	97.4556	47.0524	13.5727	1.95615		18028.5	1403.38
1648	787.048	72.0463	25.8727	2.13171	1.07866		8651.43	848.961
1649	710.004	125.979	28.4789	17.4129	4.41154		18736.1	3132.21
1650	673.445	74.3853	63.9961	8.7755	1.97448		15622.3	1329.71
1651	554.221	147.227	18.174	6.71712	2.59897		9866.65	1440.41
1652	1232.02	151.881	21.2935	17.9595	2.69881		33411	3324.98
1653	1090.21	112.786	23.3517	6.91549	6.57209		18222.9	7164.96
1654	910.394	58.2535	20.8658	9.46411	3.61049		13373.4	3286.97
1655	1064.99	75.3649	44.8813	33.2663	3.51324		40580.9	3741.55
1656	724.207	132.383	38.8562	13.5748	0.206369		18713	149.454
1657	925.03	49.8216	73.5721	4.67028	5.26072		18800.3	4866.32
1658	1026.49	99.6188	73.2289	28.5079	1.62538		42429	1668.42
1659	700.338	138.893	53.3366	2.22518	9.32665		14299.2	6531.81
1660	454.676	47.1479	15.0126	8.07666	9.63684		5389.94	4381.63
1661	724.672	79.7941	50.7201	24.4204	6.25144		23789.5	4530.24
1662	615.807	95.8373	44.2943	8.47151	6.40537		12737.9	3944.47
1663	330.442	132.14	30.9451	13.6159	0.517476		8058.82	170.996
1664	569.996	57.6883	49.8457	9.79103	3.30644		11554.8	1884.66
1665	836.172	111.677	82.7346	9.29414	3.67458		24616.5	3072.58
1666	737.092	119.648	40.5996	3.85774	6.36921		13307.8	4694.69
1667	973.43	74.9634	44.8419	3.02703	3.60252		14959	3506.8
1668	684.292	41.151	84.076	10.3719	10.1099		17791.1	6918.11
1669	657.56	113.881	29.3871	21.8052	9.7456		19124.1	6408.32
1670	820.468	90.5184	31.8359	2.34676	9.61413		11024.9	7888.09
1671	876.802	71.763	44.4422	27.9845	0.633811		29660.3	555.726
1672	571.776	67.9124	38.282	29.0546	0.677828		19007.9	387.566
1673	413.247	106.938	33.387	21.6246	0.251085		12086	103.76
1674	428.985	106.117	62.7222	21.4411	1.2065		14797.8	517.571
1675	455.561	79.8619	39.4357	7.27284	11.7796		8138.75	5366.33
1676	862.147	70.8211	24.6381	14.3336	0.541063		17110.8	466.476
1677	825.219	86.0107	80.7177	3.21848	1.82187		18870.1	1503.44
1678	800.163	98.5133	73.0323	22.9502	1.35843		29649.6	1086.96
1679	398.032	86.1836	48.2778	8.8903	0.462032		8407.33	183.904
1680	730.783	34.9725	75.141	6.60341	6.34278		15433.6	4635.2
1681	443.644	111.363	55.0923	4.50874	0.300232		9184.18	133.196
1682	678.748	68.831	44.6016	7.83162	3.90308		12583.3	2649.21
1683	484.489	100.536	78.0619	3.59271	1.39005		11425.2	673.463
1684	580.746	104.207	25.0896	12.8213	7.35051		12151.7	4268.78
1685	940.76	121.135	69.8806	18.5243	3.19544		32540.9	3006.15
1686	466.639	76.6594	40.39	14.8979	1.298		10995.4	605.696
1687	644.869	117.833	52.31	4.36489	6.00167		13213.7	3870.29
1688	497.226	133.767	16.0528	14.0201	1.14626		10956	569.948
1689	625.804	73.3217	52.5342	17.0084	6.91194		17013.3	4325.52
1690	663.871	105.132	66.4163	8.05717	10.4678		16641.9	6949.25
1691	950.058	62.4833	43.1335	35.4757	1.10947		36689.3	1054.07
1692	522.545	113.009	28.905	5.49591	7.71327		8722.81	4030.53
1693	436.133	74.3069	45.2655	13.358	4.85533		10101.2	2117.57
1694	677.697	105.431	62.6517	1.81291	3.01983		13351.2	2046.53
1695	556.147	66.9319	43.2738	34.9292	3.72462		21421.3	2071.44
1696	623.895	105.861	44.4414	15.1673	0.687781		16457.7	429.103
1697	460.987	71.4814	16.7094	13.0813	1.92978		8057.43	889.605
1698	849.632	108.649	48.5687	31.8737	7.14842		33871.1	6073.52
1699	565.507	107.535	26.1207	16.8484	2.53055		13770.9	1431.04
1700	550.724	97.8621	39.245	14.9842	11.435		13640.3	6297.55
1701	459.907	87.1567	44.4965	23.7346	7.30587		14546.3	3360.02
1702	782.341	106.553	32.1244	23.1325	0.817464		23564.2	639.536
1703	683.339	65.7195	91.3334	3.5346	4.39983		16248.5	3006.58
1704	414.865	144.179	35.8499	17.5266	1.74572		12031.7	724.237
1705	773.248	101.823	33.5201	8.83565	1.29041		14956.7	997.805
1706	561.65	43.1856	62.8321	6.43329	12.2498		10802.4	6880.1
1707	807.351	126.188	44.5173	17.3473	0.48797		23676.6	393.964
1708	871.103	105.805	70.0268	2.65077	3.16563		18921.2	2757.59
1709	739.902	46.6699	38.6354	12.5181	1.81		14456.4	1339.22
1710	675.386	84.2412	85.7111	8.58877	1.22492		18716.2	827.293
1711	698.513	66.4507	28.5973	14.2001	3.03341		14111.2	2118.87
1712	537.65	103.122	30.5792	4.13455	2.05046		8253.23	1102.43
1713	864.943	69.5951	22.4835	11.9044	1.69521		15175.6	1466.26
1714	376.215	84.6843	20.5739	24.1061	4.18939		10276.2	1576.11
1715	779.693	97.2607	49.151	13.2152	2.87005		19677.8	2237.76
1716	862.633	106.935	106.243	11.9786	4.94349		30633	4264.42
1717	708.221	67.7105	36.538	13.7315	2.0675		15157.7	1464.25
1718	703.851	64.9215	24.5686	23.1005	1.2599		18328.3	886.78
1719	669.246	82.8326	17.8844	3.15372	4.66413		7339.31	3121.45
1720	481.845	55.0503	24.485	7.6344	0.587852		6641.05	283.253
1721	759.573	103.857	44.2154	9.28735	0.369794		16554.4	280.885
1722	466.875	77.5175	52.4291	12.8945	4.34749		11366.3	2029.73
1723	838.895	121.573	41.0532	13.2812	2.57184		21254.9	2157.51
1724	572.304	97.0506	44.0589	8.13151	2.33847		11711.3	1338.31
1725	778.688	58.6781	52.5122	14.9237	0.858184		19220.4	668.258
1726	677.928	108.485	34.1091	28.1345	4.5743		23298.2	3101.04
1727	695.511	88.0895	40.5413	25.1406	10.344		22263.7	7194.36
1728	798.895	73.2975	28.3767	20.0979	7.38937		19992.9	5903.33
1729	488.8	80.9027	44.2819	15.043	4.28155		12055.9	2092.83
1730	578.765	90.4018	29.9697	10.9616	0.7018		11316.1	406.177
1731	992.471	95.8226	34.2238	11.1388	20.2254		20662.9	20073.1
1732	847.654	79.6002	16.6611	15.1869	6.27856		16587.2	5322.04
1733	857.079	114.557	30.509	4.83531	1.3272		14221.5	1137.51
1734	583.01	106.568	60.5132	35.4671	5.21314		26028.6	3039.31
1735	845.92	85.5898	50.12	12.8635	4.35073		20648.1	3680.37
1736	533.464	91.828	50.0778	31.0089	3.47726		20497.4	1854.99
1737	477.446	77.3239	38.5702	17.5113	2.97549		12046.1	1420.64
1738	715.297	105.59	44.4695	7.43255	2.19278		14706.1	1568.49
1739	838.672	98.7656	53.411	3.67964	0.690935		15904.6	579.468
1740	449.07	98.7087	58.2106	26.4343	4.02439		16586.4	1807.23
1741	463.809	101.754	48.9135	1.26815	3.9444		7657.59	1829.45
1742	563.286	95.6128	59.8125	22.2358	4.50674		19085.4	2538.58
1743	463.001	111.831	18.7926	14.1237	6.34092		9825.3	2935.85
1744	652.679	139.024	36.5536	7.53389	0.392295		13902.2	256.043
1745	883.853	84.3614	35.5105	8.28718	0.549479		16073.9	485.659
1746	843.399	92.8127	19.2727	3.05815	1.36747		9942.58	1153.32
1747	631.134	63.5993	39.4536	7.41992	3.02862		10692.6	1911.47
1748	970.092	112.422	64.0709	19.9712	4.93123		33025.3	4783.74
1749	908.241	97.1523	39.7068	23.2101	5.98323		28141.3	5434.21
1750	1007.84	160.08	17.4862	5.60573	4.06134		17799	4093.19
1751	623.166	111.134	29.0437	14.9914	1.84239		14786.8	1148.12
1752	747.069	92.9363	44.0486	2.8699	0.970534		12138.8	725.056
1753	290.523	79.972	44.837	7.41092	0.570684		5513.38	165.797
1754	863.864	167.276	48.83	37.8531	3.74958		41588.7	3239.12
1755	852.104	144.166	24.3145	17.362	3.21534		22783.9	2739.8
1756	504.681	69.4605	30.6873	9.24959	2.99929		8611.99	1513.69
1757	583.121	65.7015	30.5639	10.935	6.30486		10535.3	3676.5
1758	859.982	81.4866	21.9421	4.12453	2.08149		10631	1790.04
1759	563.97	85.9068	25.2628	27.6463	3.55226		17438	2003.37
1760	399.302	107.981	43.4664	7.71574	4.14442		8280.93	1654.87
1761	486.197	135.821	33.002	4.67088	0.756014		8891.53	367.572
1762	556.886	79.1941	17.6879	2.66421	1.28131		5752.92	713.544
1763	563.662	129.053	70.9822	33.1756	0.930668		26097.4	524.582
1764	903.286	115.877	35.4303	15.371	1.211		23033.9	1093.88
1765	534.797	116.444	55.8276	10.026	2.02127		13532.8	1080.97
1766	768.596	132.13	45.8277	2.60704	1.12432		14511.7	864.148
1767	670.843	71.2611	34.9897	7.94999	1.4303		11404.9	959.504
1768	671.244	82.0213	60.4048	36.1131	1.78466		29229	1197.94
1769	465.724	115.062	25.883	47.7672	10.2706		22355.7	4783.28
1770	794.983	78.9741	46.9425	34.3989	3.85965		31455.4	3068.36
1771	701.251	83.1046	22.927	21.0855	5.63255		17799.4	3949.83
1772	1028.69	79.7362	46.2588	14.4506	1.36956		25214.9	1408.86
1773	999.063	89.0887	58.4744	14.2388	8.20535		27188.2	8197.67
1774	615.458	73.0219	68.6283	31.3716	4.42023		25193.9	2720.47
1775	809.285	134.163	29.3541	6.71622	13.8164		15410.1	11181.4
1776	453.225	49.2633	57.7081	5.12574	3.22607		8017.23	1462.14
1777	831.955	115.977	41.627	8.69855	1.16264		18008	967.264
1778	764.748	80.2543	31.1582	22.7391	1.68743		21388.6	1290.46
1779	391.643	123.872	81.1675	12.6741	8.77865		12714.5	3438.1
1780	317.076	57.6828	29.0555	2.06201	0.195138		3365.41	61.8737
1781	590.184	93.8135	28.7299	14.8119	3.49093		13238.3	2060.29
1782	757.087	66.5654	18.8237	17.347	2.88519		15717	2184.34
1783	1028.34	133.371	45.6207	13.2727	2.0849		27692.9	2143.99
1784	1047.82	126.361	39.7395	13.0772	3.95935		26452.5	4148.68
1785	570.156	79.5469	33.9652	23.1494	0.672522		16392.9	383.443
1786	416.055	120.793	40.6388	19.661	11.5565		12481.8	4808.15
1787	808.723	84.7291	38.3981	27.0454	2.98543		26549.7	2414.39
1788	593.776	91.2216	41.6167	10.9844	0.199026		12933	118.177
1789	519.127	124.516	34.1672	12.2385	2.33388		12181.3	1211.58
1790	790.183	130.727	37.179	8.87592	0.834129		17300.8	659.114
1791	635.717	76.7622	55.0114	16.5375	4.1589		17489.5	2643.88
1792	766.976	60.1458	20.2737	17.9907	1.66112		16185.2	1274.04
1793	733.217	109.892	21.3963	16.4167	0.864178		17085.1	633.631
1794	361.002	67.6115	63.3342	17.1947	2.39363		10456.2	864.105
1795	728.451	103.029	31.6237	5.64385	2.90075		12144.4	2113.05
1796	722.481	126.829	55.7417	8.42907	1.32824		17882.8	959.629
1797	591.041	109.707	22.4663	13.9305	0.917745		12779.2	542.425
1798	254.331	111.869	46.1087	10.5394	1.64126		6001.33	417.424
1799	756.005	91.6301	44.5796	13.7423	9.63406		18466.9	7283.4
1800	434.688	97.3026	26.0908	25.6588	2.99289		13174.6	1300.97
1801	824.021	72.8439	55.0364	5.14816	4.45963		15421.3	3674.83
1802	586.947	101.061	85.4461	8.26213	7.91934		16722.3	4648.23
1803	643.15	75.2552	38.0292	21.8093	9.09572		18153	5849.91
1804	474.931	98.2631	42.4943	35.1459	1.60886		19250.8	764.095
1805	551.346	30.5479	35.587	1.91023	7.21401		5502.54	3977.41
1806	619.944	58.5281	40.7239	15.9852	8.7518		14435.4	5425.62
1807	888.104	108.51	38.6679	28.3023	4.26648		31385.2	3789.08
1808	425.226	61.6063	33.179	14.8703	4.80886		9034.09	2044.85
1809	627.73	68.0808	37.6972	5.76137	3.7225		9828.23	2336.72
1810	927.16	116.915	31.8389	23.0349	7.44285		28421.8	6900.71
1811	867.524	62.2026	35.4071	12.3015	0.291578		17149.1	252.951
1812	825.033	114.474	32.4277	6.11254	4.21134		14770	3474.5
1813	675.812	80.6858	53.4489	18.8817	9.50565		19755.4	6424.03
1814	748.237	84.7068	42.8073	13.3289	4.64121		17468.7	3472.73
1815	559.19	90.334	52.6284	2.67369	8.31958		9800.32	4652.22
1816	854.478	78.8913	18.0882	5.99758	2.75497		11012.7	2354.06
1817	738.742	91.9255	46.6207	26.1961	1.74865		25246.4	1291.8
1818	285.409	53.5859	53.2655	15.7335	6.41898		7165.47	1832.03
1819	512.577	100.25	57.3962	17.3751	3.01201		15418.5	1543.89
1820	681.618	125.691	39.1555	26.1907	2.3934		23816	1631.39
1821	706.652	62.4469	50.9707	22.0011	1.32582		21165.3	936.892
1822	732.405	93.7223	27.9076	3.69663	2.58872		10200.2	1895.99
1823	689.039	80.0185	29.5602	25.941	0.816197		20713.2	562.392
1824	744.47	46.4208	40.0094	10.7429	16.7854		13731.2	12496.2
1825	735.598	93.9656	45.2746	12.8624	6.60097		17686.8	4855.66
1826	658.768	118.513	28.9193	9.5998	0.349204		13259.6	230.044
1827	698.628	90.1773	23.3641	7.36013	3.89614		10905	2721.95
1828	783.981	101.886	57.6391	18.9781	3.53924		24643.2	2774.7
1829	632.183	97.5345	28.8499	15.2399	0.349141		14547.7	220.721
1830	757.198	106.372	39.368	11.0092	1.77745		16922.6	1345.88
1831	543.132	69.0813	35.8206	18.8076	0.577139		13669.6	313.463
1832	701.986	122.289	98.9797	7.33279	6.59917		22221.7	4632.52
1833	662.468	122.12	30.1723	8.35212	8.45098		13019.8	5598.5
1834	716.38	146.327	21.195	4.34272	9.43765		11836.5	6760.94
1835	1013.1	63.6162	29.8356	19.678	2.92771		24682.7	2966.08
1836	800.206	116.321	27.8152	9.03885	2.88503		15493.8	2308.62
1837	828.146	70.968	13.9758	26.0781	0.0188225		22109.3	15.5878
1838	563.044	88.1741	22.9046	13.1128	9.31199		11100.7	5243.06
1839	517.324	101.197	42.2147	11.8636	3.09869		11995.8	1603.03
1840	741.138	85.0755	40.269	5.89467	5.53901		12834.7	4105.17
1841	424.435	59.8805	44.9687	16.7221	0.0136782		10488.4	5.8055
1842	611.317	46.0364	51.982	10.9476	1.95145		12711.2	1192.95
1843	423.614	101.805	15.1536	12.8218	3.78069		8018.73	1601.55
1844	681.065	64.0679	40.091	30.7268	3.84892		23557.6	2621.36
1845	468.672	61.8361	50.4962	11.2273	3.87743		10186.7	1817.24
1846	379.475	136.579	27.292	16.1726	10.9339		9833.52	4149.14
1847	913.351	103.03	27.6968	28.8473	2.08514		30474.2	1904.47
1848	755.124	110.836	39.801	18.7564	1.46166		21544.2	1103.74
1849	498.816	100.746	20.528	6.30769	3.46467		7465.9	1728.23
1850	803.567	117.263	83.1695	2.82936	2.4597		20107.2	1976.53
1851	615.359	80.252	60.7929	4.62351	0.0590302		12221.4	36.3248
1852	887.074	58.0566	18.6167	29.0026	0.439849		25663.2	390.179
1853	694.749	98.7139	28.6736	17.9512	0.787026		17431.3	546.786
1854	649.41	105.693	37.3105	10.4166	2.85265		13948.8	1852.54
1855	577.109	62.564	33.7358	11.8097	2.55899		11029.5	1476.81
1856	769.739	126.685	48.1503	19.6463	7.92134		24445.1	6097.36
1857	478.559	118.376	26.8841	18.8302	3.59056		12764.3	1718.3
1858	895.449	84.4629	36.2647	7.93475	3.72522		16178.8	3335.75
1859	509.403	112.427	22.9566	29.4794	0.682622		17095.8	347.729
1860	916.546	82.6458	53.9748	18.3826	5.11662		26653	4689.62
1861	520.607	93.5157	53.4329	10.804	9.11927		12485.4	4747.55
1862	740.63	132.686	53.1983	9.60802	0.601571		18915.1	445.542
1863	364.765	84.8198	39.1654	6.70143	7.68675		6457.22	2803.86
1864	588.326	93.2109	47.9789	10.4907	8.58256		13364.8	5049.35
1865	855.191	94.1329	35.8332	5.30507	0.397727		14222	340.132
1866	423.339	72.63	18.3611	4.47099	1.0847		4823.21	459.197
1867	732.945	63.5291	54.134	11.7395	2.14151		16786.1	1569.61
1868	446.636	106.016	51.9932	9.51798	4.17972		10517	1866.81
1869	875.424	104.78	21.66	22.21	5.37043		23964.1	4701.41
1870	535.324	87.1889	33.519	5.93012	8.97406		8687	4804.03
1871	635.626	146.378	37.1876	6.24928	4.55134		13298.8	2892.95
1872	351.062	91.9651	50.3416	6.84551	1.99093		7140	698.941
1873	877.945	67.159	35.6962	12.015	8.99484		17490.8	7896.97
1874	546.894	59.4712	63.193	1.90656	3.22095		9264.47	1761.52
1875	653.4	111.825	47.6731	6.85275	0.716177		13797	467.951
1876	587.123	96.6012	43.2823	1.87316	3.43969		9154.33	2019.52
1877	537.595	52.2522	53.9862	8.45762	2.51542		10586.1	1352.28
1878	557.311	117.116	74.0905	31.3054	0.418149		24917.6	233.039
1879	470.698	66.8598	20.4092	15.0651	1.81702		9112.38	855.27
1880	720.149	65.2448	38.914	8.98809	0.419287		13052.1	301.949
1881	1099.79	65.4037	45.208	7.17778	1.47039		19732.5	1617.13
1882	879.829	81.8229	40.2345	2.35808	9.83305		12712.1	8651.4
1883	664.8	80.0597	63.8674	1.5232	1.17728		12026.6	782.656
1884	1004.19	90.9537	39.4666	25.8971	4.22961		32698.4	4247.31
1885	315.465	73.829	26.835	3.08948	4.37992		3786.68	1381.71
1886	358.578	180.135	22.0198	23.7592	4.28132		11980.2	1535.19
1887	495.759	74.7406	49.0111	5.35468	3.55935		8861.06	1764.58
1888	784.92	118.042	51.4639	3.45663	1.65763		15435.5	1301.11
1889	479.125	155.727	36.0566	7.05666	6.96224		10500.1	3335.79
1890	854.812	108.273	41.527	8.24722	0.286121		17777.3	244.58
1891	846.112	144.94	52.0087	14.3195	4.33484		25076.8	3667.76
1892	744.177	85.7001	55.4064	16.7634	2.37241		21078.3	1765.49
1893	799.769	66.3044	52.8434	5.14517	7.77238		14306.9	6216.11
1894	714.189	99.4943	26.4875	2.99048	4.92218		9642.71	3515.36
1895	1173.11	82.5167	35.5008	7.0514	2.1983		20105.7	2578.84
1896	799.516	107.417	61.1195	9.03256	8.40626		19959.1	6720.93
1897	744.9	137.592	12.682	50.8854	4.69355		36747.9	3496.23
1898	896.585	79.2966	86.2642	7.85352	7.18304		24160.3	6440.2
1899	468.264	122.851	30.3507	9.40424	0.859521		9610.24	402.483
1900	530.476	113.833	29.8975	13.4094	3.98645		12132.6	2114.72
1901	536.081	89.6748	13.9328	4.35911	4.49986		6205.34	2412.29
1902	721.386	82.6588	23.488	3.0225	3.11466		8581.47	2246.87
1903	682.872	78.2957	38.4907	5.95273	15.7951		11335	10786.1
1904	622.846	79.0659	49.3077	9.6717	2.84705		13357.5	1773.28
1905	694.564	83.9327	72.0133	20.1276	1.73691		23487.6	1206.39
1906	744.912	86.4248	20.0721	19.8	1.45068		17952.2	1080.63
1907	828.171	94.8487	33.8791	15.0317	3.64463		19558.5	3018.37
1908	878.625	62.5105	46.3798	8.1181	0.239915		16413.3	210.795
1909	663.42	96.8708	53.472	18.2123	6.1037		19747.4	4049.32
1910	472.153	112.53	52.1688	8.10445	0.0569742		10828.3	26.9005
1911	766.542	69.397	55.4508	5.80003	5.95032		14611.2	4561.17
1912	633.72	99.2043	27.9879	6.78115	1.58855		10524.4	1006.7
1913	878.834	89.9135	74.1763	17.1594	2.52249		28448	2216.85
1914	778.419	79.0731	55.2276	7.18911	0.958015		16097.6	745.737
1915	765.377	113.19	38.6353	18.1907	2.16261		21461.2	1655.21
1916	642.008	63.5816	43.3875	21.771	3.87652		18262.1	2488.76
1917	426.65	91.4204	36.1692	9.96642	3.52486		8541.24	1503.88
1918	765.934	144.035	19.4007	19.8137	7.89941		21185.6	6050.43
1919	763.516	119.329	52.598	2.23817	8.36516		14539.3	6386.93
1920	879.465	101.739	91.904	22.7028	2.03321		35682.7	1788.14
1921	577.441	50.3829	51.0466	5.73822	1.15295		9808.16	665.763
1922	638.13	73.0416	54.1061	14.5736	0.401064		16356.4	255.931
1923	543.741	35.1168	54.0165	5.1459	4.52665		8763.89	2461.33
1924	683.216	107.479	119.19	18.9284	8.10998		29490.4	5540.87
1925	744.356	98.3013	62.86	9.23831	1.29718		18504.6	965.566
1926	584.561	123.849	28.8322	14.5243	5.67362		14116.9	3316.58
1927	641.769	144.007	53.885	10.9588	1.82723		17586.3	1172.66
1928	546.836	70.2674	29.2668	6.33749	0.484559		8019.82	264.974
1929	810.958	104.856	16.3017	5.21177	1.46055		11047.7	1184.44
1930	611.298	109.653	36.4501	4.46724	7.77498		10456.4	4752.83
1931	803.199	200.945	38.9143	12.3096	2.96181		23512	2378.93
1932	456.834	93.6667	29.3904	46.6388	1.93644		21215.5	884.629
1933	1229.32	88.2654	70.3579	11.3455	1.66406		33427.5	2045.66
1934	921.189	45.9569	46.0175	3.0292	0.769391		12654.3	708.755
1935	698.067	96.6132	33.3076	20.4363	5.03035		19323.2	3511.52
1936	702.471	90.0278	45.8763	9.2882	14.3662		14907.1	10091.9
1937	725.673	81.3871	24.1716	1.8825	5.96912		8044.45	4331.63
1938	724.027	74.4122	50.703	7.76819	4.1415		14465	2998.56
1939	666.569	79.2483	18.2748	10.9774	0.505613		11121.4	337.026
1940	881.635	125.725	31.7095	24.1365	2.72366		28229.7	2401.28
1941	328.845	54.1484	67.5595	12.6606	4.75428		8380.49	1563.42
1942	578.269	89.7958	55.6653	11.1822	7.62023		14134.7	4406.55
1943	772.278	101.114	100.257	11.5071	14.5323		26007.1	11223
1944	558.641	143.352	26.5159	25.4712	2.64339		18537.5	1476.71
1945	795.359	90.926	35.8302	3.43745	7.91474		11948.5	6295.06
1946	1007.19	120.63	52.6927	9.48685	0.241867		24762.5	243.607
1947	292.257	133.671	75.4262	19.3219	2.61546		10818.3	764.386
1948	949.163	82.8704	33.9688	2.09589	1.12209		12487.8	1065.04
1949	508.338	90.645	102.512	14.0696	7.02006		17969.9	3568.56
1950	578.739	73.718	38.552	7.92106	1.73654		10299.4	1005
1951	574.489	110.037	12.1381	7.35155	1.80498		8495.63	1036.94
1952	659.62	77.0039	32.5776	4.3081	13.2281		9357.1	8725.52
1953	779.986	96.5572	31.2995	9.6742	1.75382		14995	1367.95
1954	739.89	88.8121	56.3682	31.3041	7.69602		29313.5	5694.21
1955	790.507	62.1735	70.238	12.2248	4.48067		20684.3	3542
1956	734.69	77.2801	35.8519	21.8985	25.278		20584.2	18571.5
1957	962.183	76.1917	48.3839	5.74615	3.2948		17457.8	3170.2
1958	650.416	74.6282	52.747	4.72255	4.58576		11762.5	2982.65
1959	456.524	116.44	22.3852	5.67595	0.860578		7230.53	392.875
1960	897.726	56.2709	28.5046	27.0192	0.404477		26177.9	363.109
1961	579.015	80.3874	37.124	15.2968	1.49531		13603.9	865.807
1962	810.263	94.2237	78.2321	0.651528	6.41239		17017.5	5195.73
1963	996.102	105.456	48.6241	20.6518	0.313233		31124.6	312.012
1964	515.497	95.8166	31.2723	17.6838	4.6637		12983.4	2404.12
1965	718.971	112.288	42.9982	5.73018	0.572256		13973.7	411.435
1966	561.546	77.0223	28.3969	3.049	3.6067		7000.4	2025.33
1967	759.31	75.9434	15.1214	5.44444	1.18801		8910.38	902.07
1968	684.182	85.8657	27.4629	3.13684	4.726		8841.77	3233.44
1969	696.668	103.661	63.2334	15.4306	2.52653		20844.5	1760.15
1970	766.819	88.5837	17.628	11.7329	0.575269		13593.6	441.127
1971	435.105	92.4119	23.1278	10.7837	17.2741		7953.01	7516.04
1972	783.036	62.9964	44.1214	23.8918	3.31592		23597.8	2596.48
1973	1067.58	100.318	25.2099	12.814	8.74623		22091.4	9337.27
1974	770.834	111.477	43.5441	9.85191	1.24836		17405.3	962.279
1975	1255.18	75.1845	76.1312	4.34876	3.12461		27833.3	3921.96
1976	516.052	119.621	78.525	5.00652	4.16453		13389.7	2149.12
1977	778.445	119.303	43.4765	9.24183	6.62744		17599.4	5159.1
1978	736.886	66.1189	68.916	21.3696	6.81781		24345.6	5023.95
1979	782.884	64.3773	14.4569	40.2746	4.37228		28986.6	3422.99
1980	623.216	62.9375	34.9923	12.7269	1.00247		12499.9	624.752
1981	558.498	77.3868	60.1872	13.7187	14.3034		14741.2	7988.43
1982	659.032	55.7211	22.6131	4.70826	6.12326		7434.72	4035.42
1983	758.904	46.9211	27.6558	7.76888	4.20424		10588.9	3190.61
1984	583.825	77.8731	26.8525	17.8655	4.45289		13637.5	2599.71
1985	378.624	97.8044	46.8233	7.74556	2.95051		7850.48	1117.13
1986	809.264	104.407	40.8773	8.45754	8.70193		16660.7	7042.16
1987	744.206	101.646	89.5193	9.18468	4.17993		22307.9	3110.73
1988	796.057	119.336	11.0183	9.55411	2.76319		13395.5	2199.66
1989	803.4	116.398	34.0392	12.7328	3.50931		18714.8	2819.38
1990	424.557	85.7222	24.3388	3.81981	1.85021		5454.52	785.517
1991	624.167	94.5005	41.5503	10.4226	0.372909		13454.5	232.758
[truncated: 8,013 more rows]

## Sheet: Cost assumptions
As a woman’s antenatal care can be very variable, expert opinion was sought from a practising NHS midwife to determine how to attribute healthcare costs. Costs were attributed using the following assumptions:
Ectopic pregnancy and miscarriage: no antenatal care costs, relevant treatment cost plus one ultrasound scan to diagnose the foetal loss
“Normal” Delivery cost: Cost of any mode of delivery irrespective of whether the women suffered from a complication or not
Antenatal care: Receive either six (if premature) or eight (if full gestation) community midwife visits plus one standard and one specialised ultrasound scan
Non-complicated pregnancy: Antenatal care and the cost of delivery
Placenta abruption: Antenatal care, an emergency caesarean birth, at least one visit from an obstetrician, and three days routine observation
Placenta previa: Antenatal care plus extra specialised ultrasound scan, up to three obstetrician visits, birth by caesarean section with three days’ routine observation
Pre-eclampsia: Antenatal care, three obstetrician visits, three further specialised ultrasound scans, normal delivery cost, three days’ routine observation, and treatment
Death: If the woman died during pregnancy, costs of care would be incurred in addition of the cost of death itself
